# Supplementary material for: Deciphering the population dynamics and drug-resistance characteristics of extrapulmonary tuberculosis: genomic and clinical insights from a Chinese hospital
Source: Front Cell Infect Microbiol. 2025 Dec 11;15:1692783. doi: 10.3389/fcimb.2025.1692783 (PMC12738916; doi:10.3389/fcimb.2025.1692783)
Supplement: Supplementary file 2 [file Table1.xlsx]

## Sheet: Sheet1
Table S1. Clinical characteristics and drug resistance profiles of MTB strains in EPTB cases
Number	Gender	Age	Year	Lineage	EPTB type	Concurrent with PTB	TB-profiler	Phenotypic drug resistant	Rifampicin	Isoniazid	Pyrazinamide	Ethambutol	Streptomycin	Ofloxacin	Levofloxacin	Moxifloxacin	Amikacin	Kanamycin	Capreomycin	P-amino-salicylic acid
EP002	Male	69	2016	Lineage 2.2.1	tuberculous pericarditis	Yes	Sensitive	Sensitive	S	S	NA	S	S	S	S	S	S	S	S	S
EP003	Male	35	2016	Lineage 2.2.1	tuberculosis of urinary system	Yes	Sensitive	Sensitive	S	S	NA	S	S	S	S	S	S	S	S	S
EP004	Male	46	2016	Lineage 2.2.1	tuberculosis of urinary system	Yes	Sensitive	Sensitive	S	S	NA	S	S	S	S	S	S	S	S	S
EP005	Male	37	2016	Lineage 2.2.1	tuberculous peritonitis	Yes	Sensitive	Sensitive	S	S	NA	S	S	S	S	S	S	S	S	S
EP006	Male	48	2016	Lineage 2.2.1	tuberculous meningitis	Yes	HR-TB	HR-TB	S	R	NA	S	R	S	S	S	S	S	S	S
EP007	Male	56	2016	Lineage 2.2.1	tuberculosis of urinary system	Yes	Other	Other	S	S	NA	S	S	R	R	R	S	S	S	S
EP008	Male	46	2016	Lineage 4.5	tuberculosis of urinary system	Yes	Sensitive	Sensitive	S	S	NA	S	S	S	S	S	S	S	S	S
EP009	Female	35	2016	Lineage 2.2.1	tuberculous meningitis	Yes	Pre-XDR-TB	Pre-XDR-TB	R	R	NA	S	R	R	R	R	R	R	S	S
EP010	Male	53	2016	Lineage 2.2.1	tuberculosis of urinary system	Yes	Sensitive	Sensitive	S	S	NA	S	S	S	S	S	S	S	S	S
EP011	Female	34	2016	Lineage 2.2.1	tuberculosis of urinary system	Yes	Sensitive	Sensitive	S	S	NA	S	S	S	S	S	S	S	S	S
EP012	Female	22	2016	Lineage 2.2.1	tuberculous meningitis	Yes	MDR-TB	MDR-TB	R	R	NA	S	R	S	S	S	S	S	S	S
EP013	Female	41	2016	Lineage 2.2.1	tuberculous peritonitis	Yes	HR-TB	HR-TB	S	R	NA	S	R	S	S	S	S	S	S	S
EP014	Female	24	2016	Lineage 2.2.1	tuberculous peritonitis	No	Sensitive	Sensitive	S	S	NA	S	S	S	S	S	S	S	S	S
EP015	Male	47	2016	Lineage 2.2.1	tuberculosis of urinary system	No	Sensitive	Sensitive	S	S	NA	S	S	S	S	S	S	S	S	S
EP016	Female	26	2016	Lineage 2.2.1	tuberculosis of urinary system	Yes	Pre-XDR-TB	Pre-XDR-TB	R	R	NA	S	R	R	R	R	R	R	R	R
EP017	Female	43	2016	Lineage 2.2.1	tuberculosis of urinary system	Yes	Sensitive	Sensitive	S	S	NA	S	S	S	S	S	S	S	S	S
EP018	Female	43	2017	Lineage 2.2.1	tuberculosis of urinary system	Yes	Sensitive	Sensitive	S	S	NA	S	S	S	S	S	S	S	S	S
EP019	Female	73	2017	Lineage 2.2.1	tuberculous peritonitis	Yes	Sensitive	Sensitive	S	S	NA	S	S	S	S	S	S	S	S	S
EP020	Female	57	2017	Lineage 2.2.2	tuberculous peritonitis	Yes	Sensitive	Sensitive	S	S	NA	S	S	S	S	S	S	S	S	S
EP021	Male	60	2017	Lineage 2.2.1	tuberculous peritonitis	Yes	Sensitive	Sensitive	S	S	NA	S	S	S	S	S	S	S	S	S
EP022	Female	14	2017	Lineage 4.5	tuberculosis of urinary system	No	Sensitive	Other	S	S	R	S	S	S	S	S	S	S	S	S
EP023	Female	50	2017	Lineage 4.2	tuberculous meningitis	Yes	HR-TB	HR-TB	S	R	S	S	S	S	S	S	S	S	S	S
EP024	Male	83	2017	Lineage 2.2.1	tuberculous peritonitis	Yes	Sensitive	Sensitive	S	S	S	S	S	S	S	S	S	S	S	S
EP025	Male	62	2017	Lineage 2.2.1	tuberculous pericarditis	Yes	Other	Other	S	S	S	S	R	S	S	S	S	S	S	S
EP026	Female	34	2017	Lineage 2.2.1	tuberculous peritonitis	No	Sensitive	Sensitive	S	S	S	S	S	S	S	S	S	S	S	S
EP027	Female	36	2017	Lineage 2.2.1	tuberculosis of urinary system	Yes	Sensitive	Sensitive	S	S	S	S	S	S	S	S	S	S	S	S
EP029	Male	23	2017	Lineage 4.4	tuberculous meningitis	Yes	Sensitive	Sensitive	S	S	S	S	S	S	S	S	S	S	S	S
EP030	Female	25	2017	Lineage 2.2.1	tuberculous peritonitis	Yes	Pre-XDR-TB	Pre-XDR-TB	R	R	R	S	R	R	R	R	S	S	S	R
EP031	Female	23	2017	Lineage 4.2	tuberculous peritonitis	Yes	Sensitive	Sensitive	S	S	S	S	S	S	S	S	S	S	S	S
EP032	Female	28	2017	Lineage 2.2.1	tuberculosis of urinary system	Yes	Sensitive	Sensitive	S	S	S	S	S	S	S	S	S	S	S	S
EP033	Male	52	2017	Lineage 2.2.1	tuberculosis of urinary system	Yes	Other	Other	S	S	S	S	S	R	R	R	S	S	S	S
EP034	Male	45	2017	Lineage 2.2.1	tuberculosis of urinary system	Yes	Other	Other	S	S	S	S	S	R	R	R	S	S	S	S
EP035	Female	68	2017	Lineage 4.5	tuberculous meningitis	Yes	Sensitive	Sensitive	S	S	S	S	S	S	S	S	S	S	S	S
EP036	Female	46	2017	Lineage 2.2.1	tuberculosis of urinary system	Yes	Sensitive	Sensitive	S	S	S	S	S	S	S	S	S	S	S	S
EP037	Female	68	2017	Lineage 2.2.1	tuberculosis of urinary system	Yes	Sensitive	Sensitive	S	S	S	S	S	S	S	S	S	S	S	S
EP038	Male	20	2017	Lineage 2.2.1	tuberculosis of urinary system	Yes	HR-TB	HR-TB	S	R	S	S	S	S	S	S	S	S	S	S
EP039	Female	43	2017	Lineage 2.2.1	tuberculosis of urinary system	Yes	RR-TB	RR-TB	R	S	S	S	S	S	S	S	S	S	S	S
EP040	Female	42	2017	Lineage 2.2.1	tuberculosis of urinary system	Yes	Sensitive	Sensitive	S	S	S	S	S	S	S	S	S	S	S	S
EP041	Female	50	2017	Lineage 2.2.1	tuberculosis of urinary system	No	Other	Other	S	S	S	S	R	S	S	S	S	S	S	S
EP042	Male	26	2017	Lineage 2.2.1	tuberculous peritonitis	Yes	HR-TB	HR-TB	S	R	S	S	R	S	S	S	S	S	S	S
EP043	Male	52	2017	Lineage 2.2.1	tuberculous meningitis	Yes	HR-TB	HR-TB	S	R	S	S	R	S	S	S	S	S	S	S
EP044	Female	57	2017	Lineage 2.2.1	tuberculous peritonitis	Yes	Sensitive	Sensitive	S	S	S	S	S	S	S	S	S	S	S	S
EP045	Male	83	2017	Lineage 2.2.1	tuberculous peritonitis	Yes	Sensitive	Sensitive	S	S	S	S	S	S	S	S	S	S	S	S
EP047	Male	50	2017	Lineage 2.2.1	tuberculous pericarditis	No	MDR-TB	HR-TB	S	R	S	S	R	S	S	S	S	S	S	S
EP048	Female	73	2017	Lineage 2.2.1	tuberculous meningitis	Yes	Sensitive	Sensitive	S	S	S	S	S	S	S	S	S	S	S	S
EP049	Female	28	2017	Lineage 2.2.1	tuberculosis of urinary system	Yes	Sensitive	Sensitive	S	S	S	S	S	S	S	S	S	S	S	S
EP050	Female	27	2017	Lineage 2.2.1	tuberculous peritonitis	Yes	Other	Other	S	S	S	S	R	S	S	S	S	S	S	S
EP051	Male	65	2017	Lineage 2.2.1	tuberculous peritonitis	Yes	Sensitive	Sensitive	S	S	S	S	S	S	S	S	S	S	S	S
EP052	Male	67	2017	Lineage 2.2.2	tuberculosis of urinary system	Yes	Sensitive	Sensitive	S	S	S	S	S	S	S	S	S	S	S	S
EP053	Female	27	2017	Lineage 2.2.1	tuberculous meningitis	Yes	Sensitive	Sensitive	S	S	S	S	S	S	S	S	S	S	S	S
EP054	Female	29	2017	Lineage 4.4	tuberculosis of urinary system	Yes	Other	Other	S	S	S	S	S	R	R	R	S	S	S	S
EP055	Female	45	2017	Lineage 2.2.1	tuberculous peritonitis	Yes	Sensitive	Sensitive	S	S	S	S	S	S	S	S	S	S	S	S
EP056	Male	21	2017	Lineage 2.2.1	tuberculous peritonitis	Unknown	RR-TB	RR-TB	R	S	S	S	S	S	S	S	S	S	S	S
EP057	Female	78	2017	Lineage 2.2.1	tuberculous pericarditis	Yes	Other	Sensitive	S	S	S	S	S	S	S	S	S	S	S	S
EP058	Female	33	2018	Lineage 4.4	tuberculous pericarditis	Unknown	Sensitive	Sensitive	S	S	S	S	S	S	S	S	S	S	S	S
EP059	Female	47	2018	Lineage 4.2	tuberculosis of urinary system	No	Other	Other	S	S	S	S	S	R	R	R	S	S	S	S
EP060	Female	35	2018	Lineage 4.5	tuberculous peritonitis	Yes	Sensitive	Sensitive	S	S	S	S	S	S	S	S	S	S	S	S
EP061	Male	64	2018	Lineage 2.2.1	tuberculous meningitis	Yes	Sensitive	Sensitive	S	S	S	S	S	S	S	S	S	S	S	S
EP062	Male	38	2018	Lineage 2.2.1	tuberculosis of urinary system	Unknown	Sensitive	Sensitive	S	S	S	S	S	S	S	S	S	S	S	S
EP063	Female	28	2018	Lineage 2.2.1	tuberculosis of urinary system	Yes	Sensitive	Sensitive	S	S	S	S	S	S	S	S	S	S	S	S
EP065	Male	22	2018	Lineage 2.2.1	tuberculous pericarditis	Yes	Sensitive	Sensitive	S	S	S	S	S	S	S	S	S	S	S	S
EP066	Male	66	2018	Lineage 2.2.1	tuberculous pericarditis	Unknown	Sensitive	Sensitive	S	S	S	S	S	S	S	S	S	S	S	S
EP067	Female	17	2018	Lineage 2.2.1	tuberculous peritonitis	Unknown	Sensitive	Sensitive	S	S	S	S	S	S	S	S	S	S	S	S
EP068	Male	49	2018	Lineage 2.2.1	tuberculous meningitis	Yes	RR-TB	RR-TB	R	S	S	S	S	S	S	S	S	S	S	S
EP069	Female	48	2018	Lineage 2.2.1	tuberculous peritonitis	Yes	Sensitive	Sensitive	S	S	S	S	S	S	S	S	S	S	S	S
EP070	Male	45	2018	Lineage 2.2.1	tuberculous meningitis	Yes	Sensitive	Sensitive	S	S	S	S	S	S	S	S	S	S	S	S
EP071	Male	48	2018	Lineage 2.2.1	tuberculous peritonitis	Yes	Sensitive	Sensitive	S	S	S	S	S	S	S	S	S	S	S	S
EP072	Male	64	2018	Lineage 2.2.1	tuberculous meningitis	Yes	HR-TB	HR-TB	S	R	S	S	S	S	S	S	S	S	S	S
EP073	Female	47	2018	Lineage 2.2.1	tuberculosis of urinary system	Yes	Sensitive	Sensitive	S	S	S	S	S	S	S	S	S	S	S	S
EP074	Female	61	2018	Lineage 2.2.1	tuberculosis of urinary system	No	Sensitive	Sensitive	S	S	S	S	S	S	S	S	S	S	S	S
EP075	Male	45	2018	Lineage 4.4	tuberculosis of urinary system	No	Sensitive	Sensitive	S	S	S	S	S	S	S	S	S	S	S	S
EP076	Female	61	2018	Lineage 2.2.1	tuberculosis of urinary system	Yes	Sensitive	Sensitive	S	S	S	S	S	S	S	S	S	S	S	S
EP077	Female	44	2018	Lineage 2.2.1	tuberculosis of urinary system	Yes	Other	Other	S	S	S	S	S	R	R	R	S	S	S	S
EP078	Male	46	2018	Lineage 2.2.1	tuberculosis of urinary system	No	Sensitive	Sensitive	S	S	S	S	S	S	S	S	S	S	S	S
EP079	Female	27	2018	Lineage 2.2.1	tuberculous peritonitis	Yes	Sensitive	Sensitive	S	S	S	S	S	S	S	S	S	S	S	S
EP080	Male	28	2018	Lineage 2.2.1	tuberculous pericarditis	Yes	HR-TB	HR-TB	S	R	S	S	R	R	R	R	S	S	S	S
EP081	Female	19	2018	Lineage 2.2.1	tuberculous peritonitis	Yes	HR-TB	HR-TB	S	R	S	R	R	S	S	S	S	S	S	S
EP082	Female	47	2018	Lineage 2.2.1	tuberculosis of urinary system	Yes	Sensitive	Sensitive	S	S	S	S	S	S	S	S	S	S	S	S
EP083	Male	52	2018	Lineage 4.2	tuberculous peritonitis	Yes	Sensitive	Sensitive	S	S	S	S	S	S	S	S	S	S	S	S
EP084	Female	20	2018	Lineage 2.2.1	tuberculous meningitis	Yes	Sensitive	Sensitive	S	S	S	S	S	S	S	S	S	S	S	S
EP085	Female	25	2018	Lineage 2.2.1	tuberculosis of urinary system	Yes	Sensitive	Sensitive	S	S	S	S	S	S	S	S	S	S	S	S
EP086	Male	77	2018	Lineage 2.2.1	tuberculous peritonitis	Yes	MDR-TB	MDR-TB	R	R	S	S	S	S	S	S	S	S	S	S
EP087	Female	20	2018	Lineage 2.2.1	tuberculous meningitis	Yes	Sensitive	Sensitive	S	S	S	S	S	S	S	S	S	S	S	S
EP089	Male	65	2018	Lineage 2.2.1	tuberculosis of urinary system	Yes	Sensitive	Sensitive	S	S	S	S	S	S	S	S	S	S	S	S
EP090	Male	26	2018	Lineage 4.5	tuberculous meningitis	Yes	Sensitive	Sensitive	S	S	S	S	S	S	S	S	S	S	S	S
EP091	Male	71	2018	Lineage 2.2.1	tuberculous peritonitis	Yes	Sensitive	Sensitive	S	S	S	S	S	S	S	S	S	S	S	S
EP092	Male	66	2018	Lineage 4.4	tuberculous peritonitis	Yes	Sensitive	Sensitive	S	S	S	S	S	S	S	S	S	S	S	S
EP093	Male	49	2018	Lineage 2.2.1	tuberculosis of urinary system	Yes	Sensitive	Sensitive	S	S	S	S	S	S	S	S	S	S	S	S
EP094	Male	34	2018	Lineage 2.2.1	tuberculous meningitis	Yes	Other	Sensitive	S	S	S	S	S	S	S	S	S	S	S	S
EP095	Male	67	2018	Lineage 2.2.1	tuberculous pericarditis	Yes	Sensitive	Sensitive	S	S	S	S	S	S	S	S	S	S	S	S
EP096	Male	28	2018	Lineage 2.2.1	tuberculous meningitis	Yes	HR-TB	HR-TB	S	R	S	S	R	R	R	R	S	S	S	R
EP097	Male	22	2018	Lineage 2.2.1	tuberculous meningitis	Yes	Pre-XDR-TB	Other	S	S	R	S	S	R	R	R	S	S	S	S
EP098	Male	15	2018	Lineage 2.2.2	tuberculous meningitis	Yes	Sensitive	Sensitive	S	S	S	S	S	S	S	S	S	S	S	S
EP099	Female	77	2018	Lineage 2.2.1	tuberculous peritonitis	No	Sensitive	Sensitive	S	S	S	S	S	S	S	S	S	S	S	S
EP100	Female	30	2018	Lineage 4.5	tuberculosis of urinary system	No	Sensitive	Sensitive	S	S	S	S	S	S	S	S	S	S	S	S
EP101	Male	40	2018	Lineage 2.2.1	tuberculous pericarditis	No	Sensitive	Sensitive	S	S	S	S	S	S	S	S	S	S	S	S
EP102	Male	51	2018	Lineage 2.2.1	tuberculosis of urinary system	Yes	Sensitive	Sensitive	S	S	S	S	S	S	S	S	S	S	S	S
EP103	Female	43	2018	Lineage 4.2	tuberculosis of urinary system	Yes	Sensitive	Sensitive	S	S	S	S	S	S	S	S	S	S	S	S
EP104	Male	48	2019	Lineage 2.2.1	tuberculosis of urinary system	Unknown	Sensitive	Sensitive	S	S	S	S	S	S	S	S	S	S	S	S
EP105	Female	39	2019	Lineage 2.2.1	tuberculosis of urinary system	Yes	Sensitive	Sensitive	S	S	S	S	S	S	S	S	S	S	S	S
EP106	Female	25	2019	Lineage 2.2.1	tuberculosis of urinary system	Yes	Other	Other	S	S	S	S	S	S	S	S	S	S	S	S
EP107	Female	47	2019	Lineage 2.2.1	tuberculosis of urinary system	Yes	Sensitive	Sensitive	S	S	S	S	S	S	S	S	S	S	S	S
EP108	Male	22	2019	Lineage 2.2.1	tuberculous peritonitis	Yes	Other	Other	S	S	S	S	R	S	S	S	S	S	S	S
EP109	Male	61	2019	Lineage 4.5	tuberculous meningitis	Yes	Sensitive	Sensitive	S	S	S	S	S	S	S	S	S	S	S	S
EP110	Male	61	2019	Lineage 2.2.1	tuberculous peritonitis	Yes	Sensitive	Sensitive	S	S	S	S	S	S	S	S	S	S	S	S
EP111	Male	42	2019	Lineage 2.2.1	tuberculosis of urinary system	Yes	Other	Other	S	S	S	S	S	R	R	R	S	S	S	S
EP112	Male	75	2019	Lineage 2.2.1	tuberculous peritonitis	Yes	HR-TB	HR-TB	S	R	S	S	S	S	S	S	S	S	S	S
EP113	Female	32	2019	Lineage 2.2.1	tuberculous meningitis	Yes	HR-TB	HR-TB	S	R	S	S	R	S	S	S	S	S	S	S
EP114	Female	74	2019	Lineage 2.2.1	tuberculous meningitis	Yes	Other	Other	S	S	S	S	R	S	S	S	S	S	S	S
EP115	Male	73	2019	Lineage 2.2.1	tuberculous peritonitis	Yes	Sensitive	Sensitive	S	S	S	S	S	S	S	S	S	S	S	S
EP116	Female	67	2019	Lineage 2.2.1	tuberculous peritonitis	Yes	Sensitive	Sensitive	S	S	S	S	S	S	S	S	S	S	S	S
EP117	Male	30	2019	Lineage 2.2.1	tuberculous meningitis	Yes	Other	Other	S	S	S	S	S	R	R	R	S	S	S	S
EP118	Female	18	2019	Lineage 2.2.1	tuberculous peritonitis	Yes	Other	Sensitive	S	S	S	S	S	S	S	S	S	S	S	S
EP119	Male	29	2019	Lineage 2.2.1	tuberculous peritonitis	Yes	Sensitive	Sensitive	S	S	S	S	S	S	S	S	S	S	S	S
EP120	Male	51	2019	Lineage 4.5	tuberculous meningitis	Yes	Other	Other	S	S	S	S	S	R	R	R	S	S	S	S
EP121	Female	58	2019	Lineage 2.2.1	tuberculous peritonitis	Yes	Sensitive	Sensitive	S	S	S	S	S	S	S	S	S	S	S	S
EP122	Male	21	2019	Lineage 2.2.1	tuberculous meningitis	Yes	Sensitive	Sensitive	S	S	S	S	S	S	S	S	S	S	S	S
EP123	Male	53	2019	Lineage 2.2.1	tuberculosis of urinary system	Yes	Sensitive	Sensitive	S	S	S	S	S	S	S	S	S	S	S	S
EP124	Male	19	2019	Lineage 2.2.1	tuberculous peritonitis	Yes	HR-TB	Other	S	S	S	S	R	S	S	S	S	S	S	S
EP125	Male	28	2019	Lineage 2.2.1	tuberculous pericarditis	Yes	Sensitive	Sensitive	S	S	S	S	S	S	S	S	S	S	S	S
EP126	Female	61	2019	Lineage 4.2	tuberculous peritonitis	Yes	Sensitive	Sensitive	S	S	S	S	S	S	S	S	S	S	S	S
EP127	Male	71	2019	Lineage 2.2.1	tuberculous pericarditis	Yes	MDR-TB	MDR-TB	R	R	S	S	R	S	S	S	S	S	S	S
EP128	Male	63	2019	Lineage 2.2.1	tuberculosis of urinary system	Yes	HR-TB	Sensitive	S	S	S	S	S	S	S	S	S	S	S	S
EP129	Male	31	2019	Lineage 2.2.1	tuberculous meningitis	Yes	Sensitive	Sensitive	S	S	S	S	S	S	S	S	S	S	S	S
EP130	Male	25	2019	Lineage 2.2.1	tuberculosis of urinary system	Unknown	Sensitive	Sensitive	S	S	S	S	S	S	S	S	S	S	S	S
EP131	Male	75	2019	Lineage 4.5	tuberculous pericarditis	Yes	Sensitive	Sensitive	S	S	S	S	S	S	S	S	S	S	S	S
EP132	Female	67	2019	Lineage 2.2.1	tuberculous pericarditis	No	Sensitive	Sensitive	S	S	S	S	S	S	S	S	S	S	S	S
EP133	Female	39	2020	Lineage 2.2.1	tuberculous meningitis	Yes	Sensitive	Sensitive	S	S	S	S	S	S	S	S	S	S	S	S
EP134	Male	35	2020	Lineage 4.2	tuberculous pericarditis	Yes	Sensitive	Sensitive	S	S	S	S	S	S	S	S	S	S	S	S
EP135	Male	37	2020	Lineage 4.5	tuberculosis of urinary system	Yes	Sensitive	Sensitive	S	S	S	S	S	S	S	S	S	S	S	S
EP136	Male	54	2020	Lineage 4.5	tuberculous meningitis	Yes	XDR-TB	Pre-XDR-TB	R	R	S	R	S	R	R	R	S	S	R	S
EP137	Male	48	2020	Lineage 2.2.1	tuberculosis of urinary system	No	Sensitive	Sensitive	S	S	S	S	S	S	S	S	S	S	S	S
EP138	Female	64	2020	Lineage 2.2.1	tuberculous pericarditis	Yes	MDR-TB	MDR-TB	R	R	R	R	R	S	S	S	S	S	S	S
EP139	Male	84	2020	Lineage 2.2.1	tuberculous meningitis	Yes	Pre-XDR-TB	Pre-XDR-TB	R	R	R	R	R	R	R	R	S	S	R	S
EP140	Male	42	2020	Lineage 2.2.1	tuberculous pericarditis	Yes	Pre-XDR-TB	Pre-XDR-TB	R	R	R	R	R	R	R	R	R	R	R	R
EP141	Female	73	2020	Lineage 2.2.1	tuberculous meningitis	Yes	Sensitive	Sensitive	S	S	S	S	S	S	S	S	S	S	S	S
EP142	Female	44	2020	Lineage 2.2.1	tuberculosis of urinary system	Yes	Other	Other	S	S	S	S	S	R	R	R	S	S	S	S
EP143	Female	65	2020	Lineage 2.2.1	tuberculous peritonitis	Yes	Sensitive	Sensitive	S	S	S	S	S	S	S	S	S	S	S	S
EP144	Male	40	2020	Lineage 2.2.1	tuberculosis of urinary system	No	Other	Other	S	S	S	S	S	R	R	R	S	S	S	S
EP145	Male	29	2020	Lineage 2.2.1	tuberculous meningitis	Yes	MDR-TB	MDR-TB	R	R	S	S	R	S	S	S	S	S	S	S
EP146	Male	55	2020	Lineage 2.2.1	tuberculous meningitis	Yes	Other	Other	S	S	S	S	R	S	S	S	S	S	S	S
EP147	Female	83	2020	Lineage 2.2.1	tuberculous meningitis	Yes	Sensitive	Sensitive	S	S	S	S	S	S	S	S	S	S	S	S
EP148	Female	27	2020	Lineage 4.2	tuberculous meningitis	Yes	MDR-TB	MDR-TB	R	R	S	S	S	S	S	S	S	S	S	S
EP149	Male	21	2020	Lineage 2.2.1	tuberculous peritonitis	Yes	Sensitive	Sensitive	S	S	S	S	S	S	S	S	S	S	S	S
EP150	Male	53	2020	Lineage 4.5	tuberculous meningitis	Yes	Other	Sensitive	S	S	S	S	S	S	S	S	S	S	S	S
EP151	Female	31	2020	Lineage 4.5	tuberculous meningitis	Yes	Sensitive	Sensitive	S	S	S	S	S	S	S	S	S	S	S	S
EP152	Male	39	2020	Lineage 2.2.1	tuberculous meningitis	Yes	HR-TB	HR-TB	S	R	S	S	R	R	R	R	S	S	S	S
EP153	Male	66	2020	Lineage 2.2.1	tuberculosis of urinary system	No	Sensitive	Sensitive	S	S	S	S	S	S	S	S	S	S	S	S
EP154	Female	27	2020	Lineage 4.5	tuberculosis of urinary system	Yes	Other	Other	S	S	S	S	S	R	R	R	S	S	S	S
EP155	Male	26	2020	Lineage 2.2.1	tuberculous meningitis	Yes	Sensitive	Sensitive	S	S	S	S	S	S	S	S	S	S	S	S
EP157	Male	38	2020	Lineage 2.2.1	tuberculosis of urinary system	No	Sensitive	Sensitive	S	S	S	S	S	S	S	S	S	S	S	S
EP158	Male	50	2020	Lineage 2.2.1	tuberculous meningitis	Yes	MDR-TB	MDR-TB	R	R	S	S	S	S	S	S	S	S	S	S
EP159	Male	68	2020	Lineage 2.2.1	tuberculous pericarditis	Yes	Sensitive	Sensitive	S	S	S	S	S	S	S	S	S	S	S	S
EP160	Male	28	2021	Lineage 2.2.1	tuberculous meningitis	Yes	Sensitive	Unknown	NA	NA	NA	NA	NA	NA	NA	NA	NA	NA	NA	NA
EP161	Female	50	2021	Lineage 2.2.1	tuberculous peritonitis	Yes	HR-TB	Unknown	NA	NA	NA	NA	NA	NA	NA	NA	NA	NA	NA	NA
EP162	Male	75	2021	Lineage 2.2.1	tuberculous peritonitis	Yes	Other	Other	S	S	S	S	S	R	R	R	S	S	S	S
EP163	Female	57	2021	Lineage 2.2.1	tuberculous pericarditis	Yes	Sensitive	Unknown	NA	NA	NA	NA	NA	NA	NA	NA	NA	NA	NA	NA
EP164	Female	41	2021	Lineage 2.2.1	tuberculous peritonitis	Yes	Other	Unknown	NA	NA	NA	NA	NA	NA	NA	NA	NA	NA	NA	NA
EP165	Male	68	2021	Lineage 4.4	tuberculous peritonitis	Yes	HR-TB	Unknown	NA	NA	NA	NA	NA	NA	NA	NA	NA	NA	NA	NA
EP166	Male	50	2021	Lineage 2.2.1	tuberculous meningitis	Yes	MDR-TB	Unknown	NA	NA	NA	NA	NA	NA	NA	NA	NA	NA	NA	NA
EP167	Male	50	2021	Lineage 2.2.1	tuberculous meningitis	Yes	MDR-TB	Unknown	NA	NA	NA	NA	NA	NA	NA	NA	NA	NA	NA	NA
EP168	Female	52	2021	Lineage 4.2	tuberculous meningitis	No	Sensitive	Unknown	NA	NA	NA	NA	NA	NA	NA	NA	NA	NA	NA	NA
EP169	Female	27	2021	Lineage 2.2.1	tuberculosis of urinary system	Yes	Pre-XDR-TB	Pre-XDR-TB	R	R	S	S	R	R	R	R	S	S	S	S
EP171	Male	34	2021	Lineage 2.2.1	tuberculous meningitis	Yes	Sensitive	Sensitive	S	S	S	S	S	S	S	S	S	S	S	S
EP172	Male	37	2021	Lineage 2.2.1	tuberculous meningitis	Yes	HR-TB	HR-TB	S	R	S	S	R	S	S	S	S	S	S	R
EP173	Female	52	2021	Lineage 2.2.1	tuberculosis of urinary system	Yes	Sensitive	Sensitive	S	S	S	S	S	S	S	S	S	S	S	S
EP174	Female	57	2021	Lineage 2.2.1	tuberculosis of lymph nodes	No	HR-TB	HR-TB	S	R	S	S	R	S	S	S	S	S	S	S
EP175	Male	28	2021	Lineage 2.2.1	tuberculosis of lymph nodes	Yes	HR-TB	HR-TB	S	R	S	S	S	S	S	S	S	S	S	S
EP176	Female	29	2021	Lineage 2.2.1	tuberculosis of lymph nodes	Yes	HR-TB	Sensitive	S	S	S	S	S	S	S	S	S	S	S	S
EP177	Male	73	2021	Lineage 2.2.1	tuberculosis of urinary system	Yes	HR-TB	HR-TB	S	R	S	S	S	S	S	S	S	S	S	S
EP178	Female	21	2021	Lineage 2.2.1	tuberculosis of urinary system	Yes	Other	Other	S	S	S	S	R	S	S	S	S	S	S	S
EP179	Female	26	2021	Lineage 2.2.1	tuberculous peritonitis	Yes	Sensitive	Sensitive	S	S	S	S	S	S	S	S	S	S	S	S
EP180	Male	74	2021	Lineage 2.2.1	tuberculosis of urinary system	Yes	Sensitive	Sensitive	S	S	S	S	S	S	S	S	S	S	S	S
EP181	Male	62	2021	Lineage 2.2.1	tuberculosis of urinary system	Yes	Other	HR-TB	S	R	S	S	S	R	S	R	S	S	S	S
EP182	Male	28	2021	Lineage 2.2.1	tuberculosis of urinary system	Yes	Sensitive	Sensitive	S	S	S	S	S	S	S	S	S	S	S	S
EP183	Female	48	2021	Lineage 2.2.1	tuberculous peritonitis	Yes	Sensitive	Sensitive	S	S	S	S	S	S	S	S	S	S	S	S
EP184	Male	37	2021	Lineage 2.2.1	tuberculosis of urinary system	Yes	Sensitive	Sensitive	S	S	S	S	S	S	S	S	S	S	S	S
EP185	Male	50	2021	Lineage 2.2.1	tuberculous peritonitis	Unknown	Sensitive	Sensitive	S	S	S	S	S	S	S	S	S	S	S	S
EP186	Male	36	2021	Lineage 2.2.1	tuberculosis of urinary system	Yes	Pre-XDR-TB	Pre-XDR-TB	R	R	S	S	S	R	R	R	S	S	S	S
EP187	Female	52	2021	Lineage 2.2.1	tuberculosis of urinary system	Yes	Sensitive	Sensitive	S	S	S	S	S	S	S	S	S	S	S	S
EP188	Female	76	2021	Lineage 2.2.1	tuberculous meningitis	Yes	Other	Sensitive	S	S	S	S	S	S	S	S	S	S	S	S
EP189	Female	17	2021	Lineage 2.2.1	tuberculous meningitis	Yes	Sensitive	Sensitive	S	S	S	S	S	S	S	S	S	S	S	S
EP190	Male	41	2021	Lineage 2.2.1	tuberculous meningitis	Yes	Sensitive	Sensitive	S	S	S	S	S	S	S	S	S	S	S	S
EP191	Female	26	2021	Lineage 2.2.1	tuberculosis of urinary system	No	Sensitive	Sensitive	S	S	S	S	S	S	S	S	S	S	S	S
EP192	Female	48	2021	Lineage 2.2.1	tuberculosis of urinary system	No	Other	Other	S	S	S	S	S	R	R	R	S	S	S	S
EP193	Male	32	2021	Lineage 2.2.1	tuberculous meningitis	Yes	Sensitive	Sensitive	S	S	S	S	S	S	S	S	S	S	S	S
EP194	Male	52	2021	Lineage 2.2.1	tuberculosis of urinary system	Yes	Sensitive	Sensitive	S	S	S	S	S	S	S	S	S	S	S	S
EP195	Male	64	2021	Lineage 4.5	tuberculous meningitis	Yes	Sensitive	Sensitive	S	S	S	S	S	S	S	S	S	S	S	S
EP196	Male	54	2021	Lineage 2.2.1	tuberculous peritonitis	Yes	Other	Other	S	S	S	S	S	R	R	R	S	S	S	S
EP197	Male	88	2021	Lineage 2.2.1	tuberculous meningitis	Yes	Sensitive	Sensitive	S	S	S	S	S	S	S	S	S	S	S	S
EP199	Female	29	2021	Lineage 2.2.1	tuberculosis of urinary system	Yes	MDR-TB	MDR-TB	R	R	S	S	R	S	S	S	S	S	S	S
EP200	Male	48	2021	Lineage 2.2.1	tuberculosis of urinary system	Yes	Sensitive	Sensitive	S	S	S	S	S	S	S	S	S	S	S	S
EP201	Female	32	2021	Lineage 2.2.1	tuberculosis of urinary system	Yes	Other	Other	S	S	S	S	S	R	R	R	S	S	S	S
EP202	Female	78	2021	Lineage 2.2.1	tuberculosis of urinary system	Yes	Sensitive	Sensitive	S	S	S	S	S	S	S	S	S	S	S	S
EP203	Male	30	2021	Lineage 4.2	tuberculous meningitis	Yes	Other	Other	S	S	S	S	S	R	R	R	S	S	S	S
EP204	Male	49	2021	Lineage 2.2.1	tuberculosis of urinary system	Yes	Other	Sensitive	S	S	S	S	S	S	S	S	S	S	S	S
EP205	Male	28	2021	Lineage 4.4	tuberculous peritonitis	Yes	Sensitive	Sensitive	S	S	S	S	S	S	S	S	S	S	S	S
EP206	Male	24	2021	Lineage 2.2.1	tuberculous meningitis	Yes	Pre-XDR-TB	Pre-XDR-TB	R	R	S	R	R	R	R	R	S	S	S	S
EP207	Male	37	2021	Lineage 2.2.1	tuberculous meningitis	Yes	Sensitive	Sensitive	S	S	S	S	S	S	S	S	S	S	S	S
EP208	Female	15	2021	Lineage 2.2.1	tuberculous peritonitis	Yes	Sensitive	Sensitive	S	S	S	S	S	S	S	S	S	S	S	S
EP209	Male	60	2021	Lineage 2.2.2	tuberculous meningitis	Yes	Sensitive	Sensitive	S	S	S	S	S	S	S	S	S	S	S	S
EP210	Male	29	2021	Lineage 2.2.1	tuberculosis of lymph nodes	No	HR-TB	Sensitive	S	S	S	S	S	S	S	S	S	S	S	S
EP211	Female	49	2021	Lineage 2.2.1	tuberculosis of lymph nodes	Yes	Sensitive	Sensitive	S	S	S	S	S	S	S	S	S	S	S	S
EP212	Female	45	2021	Lineage 2.2.1	tuberculous peritonitis	Yes	Sensitive	Sensitive	S	S	S	S	S	S	S	S	S	S	S	S
EP213	Female	32	2021	Lineage 2.2.1	tuberculosis of lymph nodes	No	Sensitive	Sensitive	S	S	S	S	S	S	S	S	S	S	S	S
EP214	Female	54	2021	Lineage 2.2.1	tuberculosis of urinary system	No	Sensitive	Sensitive	S	S	S	S	S	S	S	S	S	S	S	S
EP215	Male	67	2021	Lineage 2.2.1	tuberculosis of lymph nodes	Yes	Sensitive	Sensitive	S	S	S	S	S	S	S	S	S	S	S	S
EP216	Female	32	2021	Lineage 4.4	tuberculosis of urinary system	Yes	Sensitive	Sensitive	S	S	S	S	S	S	S	S	S	S	S	S
EP217	Female	72	2021	Lineage 2.2.1	tuberculosis of lymph nodes	No	Sensitive	Sensitive	S	S	S	S	S	S	S	S	S	S	S	S
EP218	Male	30	2021	Lineage 2.2.1	tuberculous pericarditis	Yes	Other	Other	S	S	S	S	S	R	R	R	S	S	S	S
EP219	Female	40	2021	Lineage 4.4	tuberculosis of urinary system	Yes	Sensitive	Sensitive	S	S	S	S	S	S	S	S	S	S	S	S
EP220	Female	41	2021	Lineage 4.2	tuberculous meningitis	Yes	Other	Other	S	S	S	S	S	R	R	R	S	S	S	S
EP221	Female	31	2021	Lineage 4.5	tuberculous meningitis	Yes	Sensitive	Sensitive	S	S	S	S	S	S	S	S	S	S	S	S
EP222	Male	79	2021	Lineage 2.2.1	tuberculosis of urinary system	Yes	Sensitive	Sensitive	S	S	S	S	S	S	S	S	S	S	S	S
EP223	Male	37	2021	Lineage 2.2.1	tuberculous meningitis	Yes	HR-TB	HR-TB	S	R	S	S	R	S	S	S	S	S	S	R
EP224	Male	25	2021	Lineage 2.2.1	tuberculosis of lymph nodes	No	Sensitive	Sensitive	S	S	S	S	S	S	S	S	S	S	S	S
EP225	Male	21	2021	Lineage 2.2.1	tuberculosis of lymph nodes	No	Other	Sensitive	S	S	S	S	S	S	S	S	S	S	S	S
EP226	Female	25	2021	Lineage 2.2.1	tuberculosis of lymph nodes	No	Sensitive	Sensitive	S	S	S	S	S	S	S	S	S	S	S	S
EP227	Male	48	2021	Lineage 2.2.1	tuberculosis of urinary system	No	Sensitive	Sensitive	S	S	S	S	S	S	S	S	S	S	S	S
EP228	Male	37	2021	Lineage 2.2.1	tuberculous meningitis	Yes	Sensitive	Sensitive	S	S	S	S	S	S	S	S	S	S	S	S
EP229	Male	29	2021	Lineage 2.2.1	tuberculous peritonitis	Yes	Other	Other	S	S	S	S	R	S	S	S	S	S	S	S
EP230	Female	27	2021	Lineage 2.2.1	tuberculosis of lymph nodes	Yes	Other	Sensitive	S	S	S	S	S	S	S	S	S	S	S	S
EP231	Male	72	2022	Lineage 2.2.1	tuberculosis of urinary system	Yes	Other	Sensitive	S	S	S	S	S	S	S	S	S	S	S	S
EP232	Male	33	2022	Lineage 4.5	tuberculous meningitis	Yes	Sensitive	Sensitive	S	S	S	S	S	S	S	S	S	S	S	S
EP236	Female	67	2022	Lineage 2.2.1	tuberculous meningitis	Yes	Sensitive	Sensitive	S	S	S	S	S	S	S	S	S	S	S	S
EP239	Female	54	2022	Lineage 4.4	tuberculous meningitis	Yes	Sensitive	Sensitive	S	S	S	S	S	S	S	S	S	S	S	S
EP240	Male	34	2022	Lineage 2.2.1	tuberculous meningitis	Yes	Sensitive	Sensitive	S	S	S	S	S	S	S	S	S	S	S	S
EP241	Male	44	2022	Lineage 2.2.1	tuberculosis of urinary system	Yes	Sensitive	Sensitive	S	S	S	S	S	S	S	S	S	S	S	S
EP242	Male	30	2022	Lineage 2.2.1	tuberculosis of lymph nodes	Yes	Sensitive	Sensitive	S	S	S	S	S	S	S	S	S	S	S	S
EP243	Female	58	2022	Lineage 4.2	tuberculosis of lymph nodes	No	Sensitive	Sensitive	S	S	S	S	S	S	S	S	S	S	S	S
EP244	Male	58	2022	Lineage 2.2.1	tuberculosis of urinary system	Yes	Sensitive	Sensitive	S	S	S	S	S	S	S	S	S	S	S	S
EP245	Male	44	2022	Lineage 2.2.1	tuberculosis of urinary system	Yes	Sensitive	Sensitive	S	S	S	S	S	S	S	S	S	S	S	S
EP246	Female	12	2022	Lineage 2.2.1	tuberculous peritonitis	Yes	Sensitive	Sensitive	S	S	S	S	S	S	S	S	S	S	S	S
EP248	Female	68	2022	Lineage 2.2.1	tuberculous peritonitis	Yes	Sensitive	Sensitive	S	S	S	S	S	S	S	S	S	S	S	S
EP249	Female	27	2022	Lineage 2.2.1	tuberculosis of lymph nodes	Yes	Other	Sensitive	S	S	S	S	S	S	S	S	S	S	S	S
EP250	Female	34	2022	Lineage 2.2.1	tuberculosis of lymph nodes	Yes	Sensitive	Sensitive	S	S	S	S	S	S	S	S	S	S	S	S
EP251	Male	53	2022	Lineage 2.2.1	tuberculous meningitis	Yes	Sensitive	Sensitive	S	S	S	S	S	S	S	S	S	S	S	S
EP252	Male	58	2022	Lineage 2.2.2	tuberculous meningitis	Yes	Sensitive	Sensitive	S	S	S	S	S	S	S	S	S	S	S	S
EP253	Female	56	2022	Lineage 2.2.1	tuberculous meningitis	Yes	Sensitive	Sensitive	S	S	S	S	S	S	S	S	S	S	S	S
EP255	Female	79	2022	Lineage 2.2.1	tuberculosis of lymph nodes	Yes	Sensitive	Sensitive	S	S	S	S	S	S	S	S	S	S	S	S
EP256	Male	36	2022	Lineage 2.2.1	tuberculous meningitis	Yes	HR-TB	HR-TB	S	R	S	S	R	S	S	S	S	S	S	R
EP257	Male	54	2022	Lineage 4.5	tuberculous meningitis	Yes	Other	Other	S	S	S	S	S	R	R	R	S	S	S	S
EP258	Female	44	2022	Lineage 2.2.1	tuberculosis of urinary system	No	Sensitive	Sensitive	S	S	S	S	S	S	S	S	S	S	S	S
EP259	Male	81	2022	Lineage 2.2.1	tuberculosis of urinary system	Yes	Other	Other	S	S	S	S	R	S	S	S	S	S	S	S
EP260	Male	68	2022	Lineage 2.2.1	tuberculous meningitis	Yes	Other	Sensitive	S	S	S	S	S	S	S	S	S	S	S	S
EP261	Female	29	2022	Lineage 2.2.1	tuberculous meningitis	Yes	Sensitive	Sensitive	S	S	S	S	S	S	S	S	S	S	S	S
EP262	Male	47	2022	Lineage 2.2.1	tuberculosis of urinary system	Yes	Pre-XDR-TB	Pre-XDR-TB	R	S	S	S	S	R	R	R	S	S	S	S
EP263	Male	24	2022	Lineage 4.4	tuberculosis of lymph nodes	Yes	Sensitive	Sensitive	S	S	S	S	S	S	S	S	S	S	S	S
EP264	Male	23	2022	Lineage 2.2.1	tuberculosis of lymph nodes	Yes	RR-TB	RR-TB	R	S	S	S	R	S	S	S	S	S	S	S
EP265	Female	90	2022	Lineage 2.2.1	tuberculosis of lymph nodes	Unknown	Sensitive	Sensitive	S	S	S	S	S	S	S	S	S	S	S	S
EP266	Female	37	2022	Lineage 2.2.1	tuberculosis of lymph nodes	Yes	Sensitive	Sensitive	S	S	S	S	S	S	S	S	S	S	S	S
EP267	Male	26	2022	Lineage 2.2.2	tuberculosis of lymph nodes	Yes	Pre-XDR-TB	Pre-XDR-TB	R	R	S	R	R	R	R	R	S	S	S	S
EP268	Female	81	2022	Lineage 4.5	tuberculosis of lymph nodes	Yes	Sensitive	Sensitive	S	S	S	S	S	S	S	S	S	S	S	S
EP269	Male	75	2022	Lineage 2.2.1	tuberculosis of urinary system	Yes	Sensitive	Sensitive	S	S	S	S	S	S	S	S	S	S	S	S
EP270	Male	33	2022	Lineage 2.2.1	tuberculous meningitis	Yes	MDR-TB	MDR-TB	R	R	S	S	S	S	S	S	S	S	S	S
EP271	Female	59	2022	Lineage 2.2.1	tuberculosis of lymph nodes	Yes	Sensitive	Sensitive	S	S	S	S	S	S	S	S	S	S	S	S
EP272	Female	24	2022	Lineage 2.2.1	tuberculosis of lymph nodes	Yes	RR-TB	RR-TB	R	S	S	S	S	S	S	S	S	S	S	S
EP273	Female	49	2022	Lineage 2.2.1	tuberculosis of lymph nodes	Yes	Other	Sensitive	S	S	S	S	S	S	S	S	S	S	S	S
EP274	Female	74	2022	Lineage 2.2.1	tuberculosis of lymph nodes	No	Sensitive	Sensitive	S	S	S	S	S	S	S	S	S	S	S	S
EP275	Male	22	2022	Lineage 2.2.1	tuberculosis of lymph nodes	No	Other	Sensitive	S	S	S	S	S	S	S	S	S	S	S	S
EP276	Male	32	2022	Lineage 2.2.1	tuberculous pericarditis	Yes	MDR-TB	MDR-TB	R	R	S	S	R	S	S	S	S	S	S	S
EP277	Male	65	2022	Lineage 4.5	tuberculous meningitis	Yes	Sensitive	Sensitive	S	S	S	S	S	S	S	S	S	S	S	S
EP278	Female	60	2022	Lineage 2.2.1	tuberculous meningitis	Yes	Sensitive	Sensitive	S	S	S	S	S	S	S	S	S	S	S	S
EP279	Male	75	2022	Lineage 4.5	tuberculosis of lymph nodes	Yes	Sensitive	Sensitive	S	S	S	S	S	S	S	S	S	S	S	S
EP280	Male	31	2022	Lineage 2.2.1	tuberculosis of lymph nodes	Yes	Sensitive	Sensitive	S	S	S	S	S	S	S	S	S	S	S	S
EP281	Female	57	2022	Lineage 2.2.1	tuberculous meningitis	Yes	Sensitive	Sensitive	S	S	S	S	S	S	S	S	S	S	S	S
EP282	Male	93	2022	Lineage 2.2.1	tuberculous peritonitis	Yes	Sensitive	Sensitive	S	S	S	S	S	S	S	S	S	S	S	S
EP283	Female	60	2022	Lineage 2.2.1	tuberculous peritonitis	Yes	Sensitive	Sensitive	S	S	S	S	S	S	S	S	S	S	S	S
EP284	Male	48	2022	Lineage 2.2.1	tuberculosis of urinary system	Yes	HR-TB	HR-TB	S	R	S	S	R	R	R	R	S	S	S	S
EP285	Male	34	2022	Lineage 2.2.1	tuberculosis of urinary system	Yes	Other	Other	S	S	S	S	S	R	R	R	S	S	S	S
EP286	Male	40	2022	Lineage 2.2.1	tuberculosis of lymph nodes	No	Sensitive	Sensitive	S	S	S	S	S	S	S	S	S	S	S	S
EP287	Male	32	2022	Lineage 4.4	tuberculosis of lymph nodes	Yes	Sensitive	Sensitive	S	S	S	S	S	S	S	S	S	S	S	S
EP288	Male	47	2022	Lineage 2.2.1	tuberculosis of lymph nodes	No	Sensitive	Sensitive	S	S	S	S	S	S	S	S	S	S	S	S
EP289	Female	71	2022	Lineage 2.2.1	tuberculosis of lymph nodes	Yes	Sensitive	Sensitive	S	S	S	S	S	S	S	S	S	S	S	S
EP290	Female	49	2022	Lineage 2.2.1	tuberculosis of lymph nodes	No	Sensitive	Sensitive	S	S	S	S	S	S	S	S	S	S	S	S
EP291	Female	43	2022	Lineage 2.2.1	tuberculosis of lymph nodes	No	Sensitive	Sensitive	S	S	S	S	S	S	S	S	S	S	S	S
EP292	Male	29	2022	Lineage 4.2	tuberculosis of lymph nodes	No	Sensitive	Sensitive	S	S	S	S	S	S	S	S	S	S	S	S
EP293	Female	29	2022	Lineage 2.2.1	tuberculosis of lymph nodes	No	Sensitive	Sensitive	S	S	S	S	S	S	S	S	S	S	S	S
EP294	Female	39	2022	Lineage 4.5	tuberculosis of lymph nodes	Yes	Sensitive	Sensitive	S	S	S	S	S	S	S	S	S	S	S	S
EP295	Male	45	2022	Lineage 2.2.1	tuberculosis of lymph nodes	Yes	Sensitive	Sensitive	S	S	S	S	S	S	S	S	S	S	S	S
EP296	Female	65	2022	Lineage 2.2.2	tuberculous meningitis	Yes	Sensitive	Sensitive	S	S	S	S	S	S	S	S	S	S	S	S
EP297	Male	37	2022	Lineage 2.2.1	tuberculosis of urinary system	Yes	Sensitive	Sensitive	S	S	S	S	S	S	S	S	S	S	S	S
EP298	Male	26	2022	Lineage 2.2.1	tuberculosis of lymph nodes	Yes	Sensitive	Sensitive	S	S	S	S	S	S	S	S	S	S	S	S
EP299	Male	76	2022	Lineage 2.2.1	tuberculosis of urinary system	Yes	Sensitive	Sensitive	S	S	S	S	S	S	S	S	S	S	S	S
EP300	Male	64	2022	Lineage 2.2.1	tuberculosis of lymph nodes	Yes	Sensitive	Sensitive	S	S	S	S	S	S	S	S	S	S	S	S
EP301	Male	17	2022	Lineage 2.2.1	tuberculosis of lymph nodes	No	Sensitive	Sensitive	S	S	S	S	S	S	S	S	S	S	S	S
EP303	Female	75	2022	Lineage 2.2.1	tuberculous peritonitis	Yes	Sensitive	Sensitive	S	S	S	S	S	S	S	S	S	S	S	S
EP304	Female	26	2022	Lineage 2.2.1	tuberculous peritonitis	No	Sensitive	Sensitive	S	S	S	S	S	S	S	S	S	S	S	S
EP305	Female	18	2022	Lineage 2.2.1	tuberculous meningitis	Yes	HR-TB	HR-TB	S	R	S	S	R	S	S	S	S	S	S	R
EP306	Male	47	2022	Lineage 2.2.1	tuberculosis of lymph nodes	Yes	Sensitive	Sensitive	S	S	S	S	S	S	S	S	S	S	S	S
EP307	Male	42	2022	Lineage 2.2.1	tuberculosis of urinary system	Yes	Sensitive	Sensitive	S	S	S	S	S	S	S	S	S	S	S	S
EP308	Male	59	2022	Lineage 2.2.1	tuberculosis of urinary system	Yes	Sensitive	Sensitive	S	S	S	S	S	S	S	S	S	S	S	S
EP309	Male	54	2022	Lineage 2.2.1	tuberculosis of lymph nodes	No	Sensitive	Sensitive	S	S	S	S	S	S	S	S	S	S	S	S
EP310	Male	52	2022	Lineage 4.2	tuberculous peritonitis	Yes	Sensitive	Sensitive	S	S	S	S	S	S	S	S	S	S	S	S
EP311	Female	20	2022	Lineage 2.2.1	tuberculosis of lymph nodes	No	Sensitive	Sensitive	S	S	S	S	S	S	S	S	S	S	S	S
EP312	Male	80	2022	Lineage 4.5	tuberculosis of lymph nodes	No	Sensitive	Sensitive	S	S	S	S	S	S	S	S	S	S	S	S
EP313	Male	73	2022	Lineage 2.2.1	tuberculous meningitis	Yes	HR-TB	HR-TB	S	R	S	S	S	S	S	S	S	S	S	S
EP314	Male	26	2022	Lineage 2.2.1	tuberculous meningitis	Yes	Sensitive	Other	S	S	S	S	R	S	S	S	S	S	S	S
EP315	Male	56	2022	Lineage 4.4	tuberculous meningitis	Yes	Sensitive	Sensitive	S	S	S	S	S	S	S	S	S	S	S	S
EP316	Male	46	2022	Lineage 4.5	tuberculosis of urinary system	No	Sensitive	Sensitive	S	S	S	S	S	S	S	S	S	S	S	S
EP317	Female	64	2022	Lineage 2.2.1	tuberculous meningitis	Yes	Sensitive	Sensitive	S	S	S	S	S	S	S	S	S	S	S	S
EP318	Female	42	2022	Lineage 2.2.1	tuberculosis of lymph nodes	Yes	Sensitive	Sensitive	S	S	S	S	S	S	S	S	S	S	S	S
EP319	Female	26	2022	Lineage 2.2.1	tuberculosis of urinary system	Yes	Sensitive	Sensitive	S	S	S	S	S	S	S	S	S	S	S	S
EP320	Male	32	2022	Lineage 2.2.1	tuberculosis of lymph nodes	Yes	Sensitive	Sensitive	S	S	S	S	S	S	S	S	S	S	S	S
EP321	Male	39	2022	Lineage 2.2.1	tuberculosis of urinary system	Yes	Sensitive	Sensitive	S	S	S	S	S	S	S	S	S	S	S	S
EP322	Male	54	2022	Lineage 4.5	tuberculous meningitis	Yes	Other	Other	S	S	S	S	S	R	R	R	S	S	S	S
EP323	Female	22	2022	Lineage 2.2.1	tuberculosis of lymph nodes	Yes	Sensitive	Sensitive	S	S	S	S	S	S	S	S	S	S	S	S
EP324	Male	52	2022	Lineage 2.2.1	tuberculous peritonitis	Yes	Pre-XDR-TB	Pre-XDR-TB	R	R	R	R	R	R	R	R	S	S	S	S
EP325	Female	51	2022	Lineage 2.2.1	tuberculosis of lymph nodes	Yes	HR-TB	HR-TB	S	R	S	S	R	S	S	S	S	S	S	S
EP326	Female	59	2022	Lineage 2.2.1	tuberculosis of lymph nodes	Yes	Sensitive	Sensitive	S	S	S	S	S	S	S	S	S	S	S	S
EP327	Female	74	2022	Lineage 2.2.1	tuberculosis of lymph nodes	Yes	Sensitive	Sensitive	S	S	S	S	S	S	S	S	S	S	S	S
EP328	Female	23	2022	Lineage 2.2.1	tuberculosis of lymph nodes	No	Sensitive	Sensitive	S	S	S	S	S	S	S	S	S	S	S	S
EP331	Female	56	2022	Lineage 2.2.1	tuberculous meningitis	Yes	Sensitive	Sensitive	S	S	S	S	S	S	S	S	S	S	S	S
EP333	Male	33	2022	Lineage 2.2.1	tuberculous meningitis	Yes	MDR-TB	MDR-TB	R	R	S	S	S	S	S	S	S	S	S	S
EP334	Male	54	2022	Lineage 4.5	tuberculous meningitis	Yes	Other	Other	S	S	S	S	S	R	R	R	S	S	S	S
EP338	Female	32	2022	Lineage 2.2.1	tuberculous peritonitis	Yes	Sensitive	Sensitive	S	S	S	S	S	S	S	S	S	S	S	S
EP339	Female	18	2022	Lineage 2.2.1	tuberculous meningitis	Yes	HR-TB	HR-TB	S	R	S	S	R	S	S	S	S	S	S	R
EP340	Female	75	2022	Lineage 2.2.1	tuberculous peritonitis	Yes	Sensitive	Sensitive	S	S	S	S	S	S	S	S	S	S	S	S
EP341	Male	59	2022	Lineage 2.2.1	tuberculosis of urinary system	Yes	Sensitive	Sensitive	S	S	S	S	S	S	S	S	S	S	S	S
EP342	Female	18	2022	Lineage 2.2.1	tuberculous meningitis	Yes	HR-TB	HR-TB	S	R	S	S	R	S	S	S	S	S	S	R
EP343	Male	32	2022	Lineage 2.2.1	tuberculosis of lymph nodes	Yes	Sensitive	Sensitive	S	S	S	S	S	S	S	S	S	S	S	S
EP344	Male	32	2022	Lineage 2.2.1	tuberculosis of lymph nodes	Yes	Sensitive	Sensitive	S	S	S	S	S	S	S	S	S	S	S	S
EP345	Male	16	2023	Lineage 2.2.1	tuberculous meningitis	Yes	Sensitive	Sensitive	S	S	S	S	S	S	S	S	S	S	S	S
EP346	Male	72	2023	Lineage 2.2.1	tuberculous peritonitis	Yes	Sensitive	Sensitive	S	S	S	S	S	S	S	S	S	S	S	S
EP347	Female	57	2023	Lineage 2.2.1	tuberculosis of urinary system	Yes	Other	Other	S	S	S	S	S	R	R	R	S	S	S	S
EP348	Male	20	2023	Lineage 2.2.1	tuberculosis of urinary system	No	Sensitive	Sensitive	S	S	S	S	S	S	S	S	S	S	S	S
EP349	Male	25	2023	Lineage 2.2.1	tuberculosis of urinary system	Yes	Sensitive	Sensitive	S	S	S	S	S	S	S	S	S	S	S	S
EP350	Male	22	2023	Lineage 2.2.1	tuberculosis of urinary system	Yes	Sensitive	Sensitive	S	S	S	S	S	S	S	S	S	S	S	S
EP351	Female	40	2023	Lineage 2.2.1	tuberculosis of urinary system	Yes	Other	Sensitive	S	S	S	S	S	S	S	S	S	S	S	S
EP352	Male	73	2023	Lineage 2.2.1	tuberculous meningitis	Yes	HR-TB	HR-TB	S	R	S	S	S	S	S	S	S	S	S	S
EP353	Female	62	2023	Lineage 4.4	tuberculous peritonitis	No	Sensitive	Sensitive	S	S	S	S	S	S	S	S	S	S	S	S
EP354	Female	17	2023	Lineage 2.2.1	tuberculosis of lymph nodes	Yes	Sensitive	Sensitive	S	S	S	S	S	S	S	S	S	S	S	S
EP355	Female	49	2023	Lineage 2.2.1	tuberculosis of urinary system	Yes	Other	Other	S	S	S	S	S	R	R	R	S	S	S	S
EP356	Male	49	2023	Lineage 2.2.1	tuberculous meningitis	Yes	Other	Other	S	S	S	S	S	R	R	R	S	S	S	S
EP357	Female	48	2023	Lineage 2.2.1	tuberculous peritonitis	Yes	Sensitive	Sensitive	S	S	S	S	S	S	S	S	S	S	S	S
EP358	Female	61	2023	Lineage 2.2.1	tuberculous peritonitis	Yes	Other	Other	S	S	S	S	S	R	R	R	S	S	S	S
EP359	Male	65	2023	Lineage 2.2.1	tuberculous meningitis	Yes	Sensitive	Sensitive	S	S	S	S	S	S	S	S	S	S	S	S
EP361	Male	58	2023	Lineage 4.4	tuberculous meningitis	Yes	MDR-TB	MDR-TB	R	R	R	S	S	S	S	S	S	S	S	S
EP362	Male	31	2023	Lineage 2.2.1	tuberculous peritonitis	Yes	Sensitive	Sensitive	S	S	S	S	S	S	S	S	S	S	S	S
EP363	Female	32	2023	Lineage 2.2.1	tuberculosis of lymph nodes	Yes	Other	Other	S	S	S	S	R	S	S	S	S	S	S	S
EP364	Male	53	2023	Lineage 2.2.1	tuberculosis of lymph nodes	Yes	Sensitive	Sensitive	S	S	S	S	S	S	S	S	S	S	S	S
EP365	Female	58	2023	Lineage 2.2.1	tuberculosis of urinary system	Yes	Sensitive	Sensitive	S	S	S	S	S	S	S	S	S	S	S	S
EP366	Female	13	2023	Lineage 4.4	tuberculosis of urinary system	Yes	Sensitive	Sensitive	S	S	S	S	S	S	S	S	S	S	S	S
EP367	Female	53	2023	Lineage 2.2.2	tuberculosis of urinary system	Yes	Other	Other	S	S	S	S	S	R	R	R	S	S	S	S
EP368	Female	45	2023	Lineage 2.2.1	tuberculosis of lymph nodes	No	HR-TB	HR-TB	S	R	S	S	S	S	S	S	S	S	S	S
EP369	Male	39	2023	Lineage 2.2.1	tuberculosis of urinary system	Yes	Sensitive	Sensitive	S	S	S	S	S	S	S	S	S	S	S	S
EP370	Male	34	2023	Lineage 2.2.1	tuberculosis of urinary system	Yes	RR-TB	RR-TB	R	S	S	S	S	S	S	S	S	S	S	S
EP371	Male	60	2023	Lineage 2.2.1	tuberculosis of urinary system	Yes	Sensitive	Sensitive	S	S	S	S	S	S	S	S	S	S	S	S
EP373	Female	33	2023	Lineage 2.2.1	tuberculous meningitis	Yes	Sensitive	Sensitive	S	S	S	S	S	S	S	S	S	S	S	S
EP374	Male	76	2023	Lineage 4.5	tuberculous pericarditis	Yes	Sensitive	Sensitive	S	S	S	S	S	S	S	S	S	S	S	S
EP375	Female	42	2023	Lineage 2.2.1	tuberculosis of lymph nodes	Yes	Other	Other	S	S	S	S	R	S	S	S	S	S	S	S
EP376	Male	22	2023	Lineage 2.2.1	tuberculosis of lymph nodes	Yes	Sensitive	Sensitive	S	S	S	S	S	S	S	S	S	S	S	S
EP377	Female	30	2023	Lineage 2.2.1	tuberculosis of lymph nodes	Yes	Sensitive	Sensitive	S	S	S	S	S	S	S	S	S	S	S	S
EP378	Female	68	2023	Lineage 2.2.1	tuberculosis of lymph nodes	Yes	Sensitive	Sensitive	S	S	S	S	S	S	S	S	S	S	S	S
EP379	Female	44	2023	Lineage 2.2.1	tuberculosis of lymph nodes	Yes	Sensitive	Sensitive	S	S	S	S	S	S	S	S	S	S	S	S
EP380	Female	25	2023	Lineage 2.2.1	tuberculous meningitis	Yes	Sensitive	Sensitive	S	S	S	S	S	S	S	S	S	S	S	S
EP381	Female	21	2023	Lineage 4.4	tuberculosis of lymph nodes	Yes	Sensitive	Sensitive	S	S	S	S	S	S	S	S	S	S	S	S
EP382	Female	29	2023	Lineage 4.5	tuberculosis of lymph nodes	Yes	Other	Other	S	S	S	S	R	S	S	S	S	S	S	S
EP383	Male	60	2023	Lineage 2.2.1	tuberculosis of urinary system	Yes	Sensitive	Sensitive	S	S	S	S	S	S	S	S	S	S	S	S
EP384	Female	24	2023	Lineage 4.4	tuberculosis of lymph nodes	No	Sensitive	Sensitive	S	S	S	S	S	S	S	S	S	S	S	S
EP385	Male	76	2023	Lineage 2.2.1	tuberculosis of urinary system	Yes	Sensitive	Sensitive	S	S	S	S	S	S	S	S	S	S	S	S
EP386	Female	42	2023	Lineage 2.2.1	tuberculosis of lymph nodes	Yes	Sensitive	Sensitive	S	S	S	S	S	S	S	S	S	S	S	S
EP387	Male	63	2023	Lineage 2.2.1	tuberculous peritonitis	Yes	Sensitive	Sensitive	S	S	S	S	S	S	S	S	S	S	S	S
EP388	Female	50	2023	Lineage 2.2.1	tuberculous peritonitis	Yes	Sensitive	Sensitive	S	S	S	S	S	S	S	S	S	S	S	S
EP389	Male	74	2023	Lineage 4.2	tuberculous pericarditis	Yes	Sensitive	Sensitive	S	S	S	S	S	S	S	S	S	S	S	S
EP390	Male	19	2023	Lineage 4.5	tuberculous meningitis	Yes	Sensitive	Sensitive	S	S	S	S	S	S	S	S	S	S	S	S
EP391	Female	16	2023	Lineage 2.2.1	tuberculous peritonitis	Yes	Sensitive	Sensitive	S	S	S	S	S	S	S	S	S	S	S	S
EP392	Male	51	2023	Lineage 2.2.1	tuberculosis of urinary system	No	Other	Other	S	S	S	S	S	R	R	R	S	S	S	S
EP393	Female	26	2023	Lineage 2.2.2	tuberculosis of lymph nodes	Yes	Sensitive	Sensitive	S	S	S	S	S	S	S	S	S	S	S	S
EP394	Female	74	2023	Lineage 2.2.1	tuberculous meningitis	Yes	Sensitive	Sensitive	S	S	S	S	S	S	S	S	S	S	S	S
EP395	Male	63	2023	Lineage 2.2.1	tuberculous peritonitis	Yes	Other	Other	S	S	S	S	R	S	S	S	S	S	S	S
EP396	Male	43	2023	Lineage 2.2.1	tuberculosis of urinary system	Yes	HR-TB	HR-TB	S	R	S	S	S	S	S	S	S	S	S	R
EP397	Male	67	2023	Lineage 2.2.1	tuberculosis of lymph nodes	Yes	Sensitive	Sensitive	S	S	S	S	S	S	S	S	S	S	S	S
EP398	Female	29	2023	Lineage 2.2.1	tuberculosis of lymph nodes	Yes	Pre-XDR-TB	Pre-XDR-TB	R	R	S	R	R	R	R	R	S	S	S	S
EP399	Female	57	2023	Lineage 2.2.1	tuberculosis of urinary system	No	Sensitive	Sensitive	S	S	S	S	S	S	S	S	S	S	S	S
EP400	Male	66	2023	Lineage 4.5	tuberculosis of lymph nodes	No	Sensitive	Sensitive	S	S	S	S	S	S	S	S	S	S	S	S
EP401	Female	25	2023	Lineage 2.2.1	tuberculosis of lymph nodes	Yes	Sensitive	Sensitive	S	S	S	S	S	S	S	S	S	S	S	S
EP402	Female	26	2023	Lineage 2.2.2	tuberculosis of lymph nodes	Yes	Sensitive	Sensitive	S	S	S	S	S	S	S	S	S	S	S	S
EP403	Male	65	2023	Lineage 2.2.1	tuberculosis of lymph nodes	No	HR-TB	HR-TB	S	R	S	S	R	S	S	S	S	S	S	S
EP404	Male	60	2023	Lineage 2.2.1	tuberculosis of lymph nodes	No	Sensitive	Sensitive	S	S	S	S	S	S	S	S	S	S	S	S
EP405	Female	44	2023	Lineage 2.2.1	tuberculosis of urinary system	Yes	Sensitive	Sensitive	S	S	S	S	S	S	S	S	S	S	S	S
EP406	Female	46	2023	Lineage 2.2.1	tuberculosis of urinary system	Yes	Sensitive	Sensitive	S	S	S	S	S	S	S	S	S	S	S	S
EP407	Male	33	2023	Lineage 2.2.1	tuberculosis of urinary system	Yes	Other	Other	S	S	S	S	S	R	R	R	S	S	S	S
EP408	Female	24	2023	Lineage 4.4	tuberculosis of lymph nodes	Yes	Sensitive	Sensitive	S	S	S	S	S	S	S	S	S	S	S	S
EP409	Male	72	2023	Lineage 2.2.1	tuberculous pericarditis	Yes	Sensitive	Sensitive	S	S	S	S	S	S	S	S	S	S	S	S
EP410	Female	45	2023	Lineage 2.2.1	tuberculosis of lymph nodes	Yes	Sensitive	Sensitive	S	S	S	S	S	S	S	S	S	S	S	S
EP411	Male	67	2023	Lineage 2.2.1	tuberculosis of urinary system	Yes	Sensitive	Sensitive	S	S	S	S	S	S	S	S	S	S	S	S
EP412	Female	43	2023	Lineage 4.4	tuberculosis of urinary system	Yes	Sensitive	Sensitive	S	S	S	S	S	S	S	S	S	S	S	S
EP413	Female	24	2023	Lineage 2.2.1	tuberculosis of lymph nodes	Yes	Sensitive	Sensitive	S	S	S	S	S	S	S	S	S	S	S	S
EP414	Female	28	2023	Lineage 4.5	tuberculosis of lymph nodes	No	Sensitive	Sensitive	S	S	S	S	S	S	S	S	S	S	S	S
EP415	Male	52	2023	Lineage 2.2.1	tuberculous pericarditis	Yes	Sensitive	Sensitive	S	S	S	S	S	S	S	S	S	S	S	S
EP416	Male	54	2023	Lineage 2.2.1	tuberculous peritonitis	No	Sensitive	Sensitive	S	S	S	S	S	S	S	S	S	S	S	S
EP417	Female	80	2023	Lineage 2.2.1	tuberculous peritonitis	Yes	Other	Other	S	S	S	S	S	R	R	R	S	S	S	S
EP418	Female	75	2023	Lineage 4.5	tuberculous meningitis	Yes	Sensitive	Sensitive	S	S	S	S	S	S	S	S	S	S	S	S
EP419	Male	70	2023	Lineage 2.2.1	tuberculous peritonitis	Yes	Sensitive	Sensitive	S	S	S	S	S	S	S	S	S	S	S	S
EP420	Female	17	2023	Lineage 2.2.1	tuberculosis of lymph nodes	Yes	Sensitive	Sensitive	S	S	S	S	S	S	S	S	S	S	S	S
EP421	Female	42	2023	Lineage 4.4	tuberculosis of lymph nodes	Yes	Other	Other	S	S	S	S	S	R	R	R	S	S	S	S
EP422	Male	68	2023	Lineage 2.2.1	tuberculosis of urinary system	Yes	Sensitive	Sensitive	S	S	S	S	S	S	S	S	S	S	S	S
EP423	Female	31	2023	Lineage 2.2.1	tuberculosis of lymph nodes	No	Sensitive	Sensitive	S	S	S	S	S	S	S	S	S	S	S	S
EP424	Male	22	2023	Lineage 2.2.1	tuberculosis of lymph nodes	Yes	Sensitive	Sensitive	S	S	S	S	S	S	S	S	S	S	S	S
EP425	Female	17	2023	Lineage 2.2.1	tuberculosis of lymph nodes	No	Sensitive	Sensitive	S	S	S	S	S	S	S	S	S	S	S	S
EP426	Male	39	2023	Lineage 2.2.1	tuberculosis of lymph nodes	Yes	Sensitive	Sensitive	S	S	S	S	S	S	S	S	S	S	S	S
EP427	Male	28	2023	Lineage 4.4	tuberculosis of lymph nodes	No	Sensitive	Sensitive	S	S	S	S	S	S	S	S	S	S	S	S
EP428	Female	38	2023	Lineage 2.2.1	tuberculosis of urinary system	Yes	Sensitive	Sensitive	S	S	S	S	S	S	S	S	S	S	S	S
EP429	Female	39	2023	Lineage 2.2.2	tuberculosis of lymph nodes	Yes	Sensitive	Sensitive	S	S	S	S	S	S	S	S	S	S	S	S
EP430	Male	74	2023	Lineage 2.2.1	tuberculous pericarditis	Yes	Sensitive	Sensitive	S	S	S	S	S	S	S	S	S	S	S	S
EP431	Female	17	2023	Lineage 2.2.1	tuberculosis of lymph nodes	No	Sensitive	Sensitive	S	S	S	S	S	S	S	S	S	S	S	S
EP432	Male	57	2023	Lineage 2.2.2	tuberculosis of urinary system	Yes	Sensitive	Sensitive	S	S	S	S	S	S	S	S	S	S	S	S
EP433	Female	53	2023	Lineage 2.2.1	tuberculosis of lymph nodes	Yes	Other	Sensitive	S	S	S	S	S	S	S	S	S	S	S	S
EP434	Female	33	2023	Lineage 2.1	tuberculosis of lymph nodes	Yes	Sensitive	Sensitive	S	S	S	S	S	S	S	S	S	S	S	S
EP435	Male	47	2023	Lineage 2.2.1	tuberculosis of urinary system	Yes	Other	Other	S	S	S	S	S	R	R	R	S	S	S	S
EP436	Male	47	2023	Lineage 2.2.1	tuberculosis of urinary system	Yes	Other	Other	S	S	S	S	S	R	R	R	S	S	S	S
EP438	Male	44	2023	Lineage 2.2.1	tuberculous meningitis	Yes	MDR-TB	MDR-TB	R	R	R	R	S	S	S	S	S	S	S	S
EP439	Female	28	2023	Lineage 2.2.1	tuberculous meningitis	Yes	Sensitive	Sensitive	S	S	S	S	S	S	S	S	S	S	S	S
EP440	Female	29	2023	Lineage 2.2.1	tuberculous meningitis	Yes	Other	Sensitive	S	S	S	S	S	S	S	S	S	S	S	S
EP441	Female	88	2023	Lineage 2.2.1	tuberculosis of lymph nodes	Yes	Sensitive	Sensitive	S	S	S	S	S	S	S	S	S	S	S	S
EP442	Male	20	2023	Lineage 2.2.1	tuberculosis of urinary system	No	Sensitive	Sensitive	S	S	S	S	S	S	S	S	S	S	S	S
EP443	Male	66	2023	Lineage 2.2.1	tuberculosis of urinary system	Yes	MDR-TB	HR-TB	S	R	S	S	R	S	S	S	S	S	S	S
EP444	Male	31	2023	Lineage 2.2.1	tuberculous peritonitis	Yes	Sensitive	Sensitive	S	S	S	S	S	S	S	S	S	S	S	S
EP445	Female	30	2023	Lineage 2.2.1	tuberculosis of lymph nodes	Yes	Sensitive	Sensitive	S	S	S	S	S	S	S	S	S	S	S	S
EP446	Female	33	2023	Lineage 2.2.1	tuberculous meningitis	Yes	Sensitive	Sensitive	S	S	S	S	S	S	S	S	S	S	S	S
EP447	Male	76	2023	Lineage 2.2.1	tuberculosis of urinary system	Yes	Sensitive	Sensitive	S	S	S	S	S	S	S	S	S	S	S	S
EP448	Female	29	2023	Lineage 4.5	tuberculosis of lymph nodes	Yes	Other	Other	S	S	S	S	R	S	S	S	S	S	S	S
EP449	Male	67	2023	Lineage 2.2.1	tuberculosis of lymph nodes	Yes	Sensitive	Sensitive	S	S	S	S	S	S	S	S	S	S	S	S
EP450	Female	29	2023	Lineage 2.2.1	tuberculosis of lymph nodes	Yes	Pre-XDR-TB	Pre-XDR-TB	R	R	S	R	R	R	R	R	S	S	S	S
EP451	Female	46	2023	Lineage 2.2.1	tuberculosis of urinary system	Yes	Sensitive	Sensitive	S	S	S	S	S	S	S	S	S	S	S	S
EP452	Male	47	2023	Lineage 2.2.1	tuberculosis of urinary system	Yes	Other	Other	S	S	S	S	S	R	R	R	S	S	S	S
