# Supplementary material for: Deciphering the population dynamics and drug-resistance characteristics of extrapulmonary tuberculosis: genomic and clinical insights from a Chinese hospital
Source: Front Cell Infect Microbiol. 2025 Dec 11;15:1692783. doi: 10.3389/fcimb.2025.1692783 (PMC12738916; doi:10.3389/fcimb.2025.1692783)
Supplement: Supplementary file 3 [file Table2.xlsx]

## Sheet: Percentage Data
Table S2. Proportions of different types of EPTB
	tuberculosis of urinary system (%)	tuberculosis of lymph nodes (%)	tuberculous pericarditis (%)	tuberculous meningitis (%)	tuberculous peritonitis (%)
2016	56.25	0	6.25	18.75	18.75
2017	39.4737	0	7.89474	15.7895	36.8421
2018	36.3636	0	13.6364	25	25
2019	27.5862	0	13.7931	24.1379	34.4828
2020	26.9231	0	15.3846	50	7.69231
2021	33.3333	17.3913	2.89855	28.9855	17.3913
2022	18	44	1	27	10
2023	30.4762	39.0476	4.7619	13.3333	12.381
R²	0.8167	0.875	0.506	0.484	0.41
p-value	0.056	0.0055	0.171	0.191	0.594
