# Supplementary material for: Deciphering the population dynamics and drug-resistance characteristics of extrapulmonary tuberculosis: genomic and clinical insights from a Chinese hospital
Source: Front Cell Infect Microbiol. 2025 Dec 11;15:1692783. doi: 10.3389/fcimb.2025.1692783 (PMC12738916; doi:10.3389/fcimb.2025.1692783)
Supplement: Supplementary file 4 [file Table3.xlsx]

## Sheet: Sheet1
Table S3. Genotypic resistance prediction using TB-Profiler software
Number	DRtype	rifampicin	isoniazid	ethambutol	pyrazinamide	moxifloxacin	levofloxacin	streptomycin	amikacin	kanamycin	capreomycin	clofazimine	ethionamide	para-aminosalicylic_acid	bedaquiline	delamanid	pretomanid	linezolid	cycloserine
EP002	Sensitive	-	-	-	-	-	-	-	-	-	-	-	-	-	-	-	-	-	-
EP003	Sensitive	-	-	-	-	-	-	-	-	-	-	-	-	-	-	-	-	-	-
EP004	Sensitive	-	-	-	-	-	-	-	-	-	-	-	-	-	-	-	-	-	-
EP005	Sensitive	-	-	-	-	-	-	-	-	-	-	-	-	-	-	-	-	-	-
EP006	HR-TB	-	inhA c.-777C>T	-	-	-	-	rpsL p.Lys43Arg	-	-	-	-	inhA c.-777C>T	-	-	-	-	-	-
EP007	Other	-	-	-	-	gyrA p.Asp94Asn	gyrA p.Asp94Asn	-	-	-	-	-	-	-	-	-	-	-	-
EP008	Sensitive	-	-	-	-	-	-	-	-	-	-	-	-	-	-	-	-	-	-
EP009	Pre-XDR-TB	rpoB p.Ser450Leu	inhA c.-770T>C, katG p.Ser315Thr	embA c.-16C>T, embB p.Met306Val	pncA p.Trp119Gly	gyrA p.Ala90Val	gyrA p.Ala90Val	rpsL p.Lys43Arg	rrs n.1401A>G	rrs n.1401A>G	rrs n.1401A>G	-	inhA c.-770T>C	-	-	-	-	-	-
EP010	Sensitive	-	-	-	-	-	-	-	-	-	-	-	-	-	-	-	-	-	-
EP011	Sensitive	-	-	-	-	-	-	-	-	-	-	-	-	-	-	-	-	-	-
EP012	MDR-TB	rpoB p.Asp435Val	katG p.Ser315Thr	-	pncA p.Ile5Thr	-	-	rpsL p.Lys43Arg	-	-	-	-	ethA c.191dupT	-	-	-	-	-	-
EP013	HR-TB	-	katG p.Ser315Thr	-	-	-	-	rpsL p.Lys43Arg	-	-	-	-	-	thyA p.His75Asn	-	-	-	-	-
EP014	Sensitive	-	-	-	-	-	-	-	-	-	-	-	-	-	-	-	-	-	-
EP015	Sensitive	-	-	-	-	-	-	-	-	-	-	-	-	-	-	-	-	-	-
EP016	Pre-XDR-TB	rpoB p.Ser450Leu	inhA c.-777C>T, katG p.Ser315Thr	embB p.Met306Ile	pncA c.391dupG	gyrA p.Asp94His	gyrA p.Asp94His	rpsL p.Lys88Arg	rrs n.1401A>G	rrs n.1401A>G	rrs n.1401A>G	-	inhA c.-777C>T	folC p.Ile43Thr	-	-	-	-	-
EP017	Sensitive	-	-	-	-	-	-	-	-	-	-	-	-	-	-	-	-	-	-
EP018	Sensitive	-	-	-	-	-	-	-	-	-	-	-	-	-	-	-	-	-	-
EP019	Sensitive	-	-	-	-	-	-	-	-	-	-	-	-	-	-	-	-	-	-
EP020	Sensitive	-	-	-	-	-	-	-	-	-	-	-	-	-	-	-	-	-	-
EP021	Sensitive	-	-	-	-	-	-	-	-	-	-	-	-	-	-	-	-	-	-
EP022	Sensitive	-	-	-	-	-	-	-	-	-	-	-	-	-	-	-	-	-	-
EP023	HR-TB	-	katG p.Ser315Thr	-	-	-	-	-	-	-	-	-	-	-	-	-	-	-	-
EP024	Sensitive	-	-	-	-	-	-	-	-	-	-	-	-	-	-	-	-	-	-
EP025	Other	-	-	-	-	-	-	rpsL p.Lys43Arg	-	-	-	-	-	-	-	-	-	-	-
EP026	Sensitive	-	-	-	-	-	-	-	-	-	-	-	-	-	-	-	-	-	-
EP027	Sensitive	-	-	-	-	-	-	-	-	-	-	-	-	-	-	-	-	-	-
EP029	Sensitive	-	-	-	-	-	-	-	-	-	-	-	-	-	-	-	-	-	-
EP030	Pre-XDR-TB	rpoB p.Ser450Leu	inhA c.-777C>T, inhA p.Ile194Thr	-	pncA p.Val139Gly	gyrA p.Ser91Pro	gyrA p.Ser91Pro	rpsL p.Lys43Arg	-	-	-	-	inhA c.-777C>T, inhA p.Ile194Thr	-	-	-	-	-	-
EP031	Sensitive	-	-	-	-	-	-	-	-	-	-	-	-	-	-	-	-	-	-
EP032	Sensitive	-	-	-	-	-	-	-	-	-	-	-	-	-	-	-	-	-	-
EP033	Other	-	-	-	-	gyrA p.Ala90Val, gyrA p.Asp94Ala, gyrB p.Asn499Thr	gyrA p.Ala90Val, gyrA p.Asp94Ala, gyrB p.Asn499Thr	-	-	-	-	-	-	-	-	-	-	-	-
EP034	Other	-	-	-	-	gyrA p.Ala90Val, gyrA p.Asp94Asn	gyrA p.Ala90Val, gyrA p.Asp94Asn	-	-	-	-	-	-	-	-	-	-	-	-
EP035	Sensitive	-	-	-	-	-	-	-	-	-	-	-	-	-	-	-	-	-	-
EP036	Sensitive	-	-	-	-	-	-	-	-	-	-	-	-	-	-	-	-	-	-
EP037	Sensitive	-	-	-	-	-	-	-	-	-	-	-	-	-	-	-	-	-	-
EP038	HR-TB	-	katG p.Ser315Thr	-	-	-	-	-	-	-	-	-	-	-	-	-	-	-	-
EP039	RR-TB	rpoB p.Ser450Leu	-	-	-	-	-	-	-	-	-	-	-	-	-	-	-	-	-
EP040	Sensitive	-	-	-	-	-	-	-	-	-	-	-	-	-	-	-	-	-	-
EP041	Other	-	-	-	-	-	-	rpsL p.Lys43Arg	-	-	-	-	-	-	-	-	-	-	-
EP042	HR-TB	-	inhA c.-777C>T	-	-	-	-	rpsL p.Lys43Arg	-	-	-	-	inhA c.-777C>T	-	-	-	-	-	-
EP043	HR-TB	-	katG p.Ser315Thr	-	-	-	-	rpsL p.Lys43Arg	-	-	-	-	ethA p.Ala341Val	-	-	-	-	-	-
EP044	Sensitive	-	-	-	-	-	-	-	-	-	-	-	-	-	-	-	-	-	-
EP045	Sensitive	-	-	-	-	-	-	-	-	-	-	-	-	-	-	-	-	-	-
EP047	MDR-TB	rpoB p.Leu430Pro	katG p.Ser315Thr	-	-	-	-	rpsL p.Lys43Thr	-	-	-	-	-	-	-	-	-	-	-
EP048	Sensitive	-	-	-	-	-	-	-	-	-	-	-	-	-	-	-	-	-	-
EP049	Sensitive	-	-	-	-	-	-	-	-	-	-	-	-	-	-	-	-	-	-
EP050	Other	-	-	-	-	-	-	rpsL p.Lys43Arg	-	-	-	-	-	-	-	-	-	-	-
EP051	Sensitive	-	-	-	-	-	-	-	-	-	-	-	-	-	-	-	-	-	-
EP052	Sensitive	-	-	-	-	-	-	-	-	-	-	-	-	-	-	-	-	-	-
EP053	Sensitive	-	-	-	-	-	-	-	-	-	-	-	-	-	-	-	-	-	-
EP054	Other	-	-	-	-	gyrA p.Asp94Gly	gyrA p.Asp94Gly	-	-	-	-	-	-	-	-	-	-	-	-
EP055	Sensitive	-	-	-	-	-	-	-	-	-	-	-	-	-	-	-	-	-	-
EP056	RR-TB	rpoB p.Leu452Pro	-	-	-	-	-	-	-	-	-	-	-	-	-	-	-	-	-
EP057	Other	-	-	-	-	-	-	-	-	-	-	-	-	thyA p.His75Asn	-	-	-	-	-
EP058	Sensitive	-	-	-	-	-	-	-	-	-	-	-	-	-	-	-	-	-	-
EP059	Other	-	-	-	-	gyrA p.Asp94Gly	gyrA p.Asp94Gly	gid c.102delG	-	-	-	-	-	-	-	-	-	-	-
EP060	Sensitive	-	-	-	-	-	-	-	-	-	-	-	-	-	-	-	-	-	-
EP061	Sensitive	-	-	-	-	-	-	-	-	-	-	-	-	-	-	-	-	-	-
EP062	Sensitive	-	-	-	-	-	-	-	-	-	-	-	-	-	-	-	-	-	-
EP063	Sensitive	-	-	-	-	-	-	-	-	-	-	-	-	-	-	-	-	-	-
EP065	Sensitive	-	-	-	-	-	-	-	-	-	-	-	-	-	-	-	-	-	-
EP066	Sensitive	-	-	-	-	-	-	-	-	-	-	-	-	-	-	-	-	-	-
EP067	Sensitive	-	-	-	-	-	-	-	-	-	-	-	-	-	-	-	-	-	-
EP068	RR-TB	rpoB p.Ser450Leu	-	-	-	-	-	-	-	-	-	-	-	-	-	-	-	-	-
EP069	Sensitive	-	-	-	-	-	-	-	-	-	-	-	-	-	-	-	-	-	-
EP070	Sensitive	-	-	-	-	-	-	-	-	-	-	-	-	-	-	-	-	-	-
EP071	Sensitive	-	-	-	-	-	-	-	-	-	-	-	-	-	-	-	-	-	-
EP072	HR-TB	-	katG p.Ser315Thr	-	-	-	-	-	-	-	-	-	-	-	-	-	-	-	-
EP073	Sensitive	-	-	-	-	-	-	-	-	-	-	-	-	-	-	-	-	-	-
EP074	Sensitive	-	-	-	-	-	-	-	-	-	-	-	-	-	-	-	-	-	-
EP075	Sensitive	-	-	-	-	-	-	-	-	-	-	-	-	-	-	-	-	-	-
EP076	Sensitive	-	-	-	-	-	-	-	-	-	-	-	-	-	-	-	-	-	-
EP077	Other	-	-	-	-	gyrA p.Gly88Cys	gyrA p.Gly88Cys	-	-	-	-	-	-	-	-	-	-	-	-
EP078	Sensitive	-	-	-	-	-	-	-	-	-	-	-	-	-	-	-	-	-	-
EP079	Sensitive	-	-	-	-	-	-	-	-	-	-	-	-	-	-	-	-	-	-
EP080	HR-TB	-	katG p.Ser315Thr	-	-	gyrA p.Ser91Pro	gyrA p.Ser91Pro	rpsL p.Lys43Arg	-	-	-	-	-	thyA p.Trp83Cys, thyX c.-16C>T	-	-	-	-	-
EP081	HR-TB	-	katG p.Ser315Thr	embB p.Met306Val	-	-	-	rpsL p.Lys43Arg	-	-	-	-	-	-	-	-	-	-	-
EP082	Sensitive	-	-	-	-	-	-	-	-	-	-	-	-	-	-	-	-	-	-
EP083	Sensitive	-	-	-	-	-	-	-	-	-	-	-	-	-	-	-	-	-	-
EP084	Sensitive	-	-	-	-	-	-	-	-	-	-	-	-	-	-	-	-	-	-
EP085	Sensitive	-	-	-	-	-	-	-	-	-	-	-	-	-	-	-	-	-	-
EP086	MDR-TB	rpoB p.Ser450Leu	katG p.Ser315Thr	embB p.Met306Val	pncA p.Leu182Ser	-	-	rrs n.513C>T	eis c.-14C>T	eis c.-14C>T	-	-	-	-	-	-	-	-	-
EP087	Sensitive	-	-	-	-	-	-	-	-	-	-	-	-	-	-	-	-	-	-
EP089	Sensitive	-	-	-	-	-	-	-	-	-	-	-	-	-	-	-	-	-	-
EP090	Sensitive	-	-	-	-	-	-	-	-	-	-	-	-	-	-	-	-	-	-
EP091	Sensitive	-	-	-	-	-	-	-	-	-	-	-	-	-	-	-	-	-	-
EP092	Sensitive	-	-	-	-	-	-	-	-	-	-	-	-	-	-	-	-	-	-
EP093	Sensitive	-	-	-	-	-	-	-	-	-	-	-	-	-	-	-	-	-	-
EP094	Other	-	-	-	-	-	-	rrs n.514A>T	-	-	-	-	-	-	-	-	-	-	-
EP095	Sensitive	-	-	-	-	-	-	-	-	-	-	-	-	-	-	-	-	-	-
EP096	HR-TB	-	katG p.Ser315Thr	-	-	gyrA p.Ser91Pro	gyrA p.Ser91Pro	rpsL p.Lys43Arg	-	-	-	-	-	thyA p.Trp83Cys, thyX c.-16C>T	-	-	-	-	-
EP097	Pre-XDR-TB	rpoB p.Leu452Pro (0.28)	katG p.Ser315Thr	-	pncA p.Thr135Pro	gyrA p.Asp94Gly	gyrA p.Asp94Gly	rpsL p.Lys88Arg	-	-	-	-	-	-	-	-	-	-	-
EP098	Sensitive	-	-	-	-	-	-	-	-	-	-	-	-	-	-	-	-	-	-
EP099	Sensitive	-	-	-	-	-	-	-	-	-	-	-	-	-	-	-	-	-	-
EP100	Sensitive	-	-	-	-	-	-	-	-	-	-	-	-	-	-	-	-	-	-
EP101	Sensitive	-	-	-	-	-	-	-	-	-	-	-	-	-	-	-	-	-	-
EP102	Sensitive	-	-	-	-	-	-	-	-	-	-	-	-	-	-	-	-	-	-
EP103	Sensitive	-	-	-	-	-	-	-	-	-	-	-	-	-	-	-	-	-	-
EP104	Sensitive	-	-	-	-	-	-	-	-	-	-	-	-	-	-	-	-	-	-
EP105	Sensitive	-	-	-	-	-	-	-	-	-	-	-	-	-	-	-	-	-	-
EP106	Other	-	-	-	-	gyrA p.Gly88Ala	gyrA p.Gly88Ala	-	-	-	-	-	-	thyA p.His75Asn	-	-	-	-	-
EP107	Sensitive	-	-	-	-	-	-	-	-	-	-	-	-	-	-	-	-	-	-
EP108	Other	-	-	-	-	-	-	rpsL p.Lys43Arg	-	-	-	-	-	-	-	-	-	-	-
EP109	Sensitive	-	-	-	-	-	-	-	-	-	-	-	-	-	-	-	-	-	-
EP110	Sensitive	-	-	-	-	-	-	-	-	-	-	-	-	-	-	-	-	-	-
EP111	Other	-	-	-	-	gyrA p.Asp94Asn, gyrA p.Gly88Cys	gyrA p.Asp94Asn, gyrA p.Gly88Cys	-	-	-	-	-	-	-	-	-	-	-	-
EP112	HR-TB	-	inhA c.-154G>A	-	-	-	-	-	-	-	-	-	inhA c.-154G>A	-	-	-	-	-	-
EP113	HR-TB	-	katG p.Ser315Thr	-	-	-	-	gid c.386delG, rpsL p.Lys88Gln	-	-	-	-	-	-	-	-	-	-	-
EP114	Other	-	-	-	-	-	-	rrs n.517C>T	-	-	-	-	-	-	-	-	-	-	-
EP115	Sensitive	-	-	-	-	-	-	-	-	-	-	-	-	-	-	-	-	-	-
EP116	Sensitive	-	-	-	-	-	-	-	-	-	-	-	-	-	-	-	-	-	-
EP117	Other	-	-	-	-	gyrA p.Asp94Ala	gyrA p.Asp94Ala	-	-	-	-	-	-	-	-	-	-	-	-
EP118	Other	-	-	-	-	-	-	-	-	-	-	-	-	thyA p.His75Asn	-	-	-	-	-
EP119	Sensitive	-	-	-	-	-	-	-	-	-	-	-	-	-	-	-	-	-	-
EP120	Other	-	-	-	-	gyrA p.Asp94Gly	gyrA p.Asp94Gly	-	-	-	-	-	-	-	-	-	-	-	-
EP121	Sensitive	-	-	-	-	-	-	-	-	-	-	-	-	-	-	-	-	-	-
EP122	Sensitive	-	-	-	-	-	-	-	-	-	-	-	-	-	-	-	-	-	-
EP123	Sensitive	-	-	-	-	-	-	-	-	-	-	-	-	-	-	-	-	-	-
EP124	HR-TB	-	katG p.Ser315Thr	-	-	-	-	-	-	-	-	-	-	-	-	-	-	-	-
EP125	Sensitive	-	-	-	-	-	-	-	-	-	-	-	-	-	-	-	-	-	-
EP126	Sensitive	-	-	-	-	-	-	-	-	-	-	-	-	-	-	-	-	-	-
EP127	MDR-TB	rpoB p.His445Leu	katG p.Ser315Thr	embB p.Gly406Asp	pncA p.Cys14Trp	-	-	rpsL p.Lys88Arg	-	-	-	-	-	-	-	-	-	-	-
EP128	HR-TB	-	katG p.Thr275Ser	-	-	-	-	-	-	-	-	-	-	-	-	-	-	-	-
EP129	Sensitive	-	-	-	-	-	-	-	-	-	-	-	-	-	-	-	-	-	-
EP130	Sensitive	-	-	-	-	-	-	-	-	-	-	-	-	-	-	-	-	-	-
EP131	Sensitive	-	-	-	-	-	-	-	-	-	-	-	-	-	-	-	-	-	-
EP132	Sensitive	-	-	-	-	-	-	-	-	-	-	-	-	-	-	-	-	-	-
EP133	Sensitive	-	-	-	-	-	-	-	-	-	-	-	-	-	-	-	-	-	-
EP134	Sensitive	-	-	-	-	-	-	-	-	-	-	-	-	-	-	-	-	-	-
EP135	Sensitive	-	-	-	-	-	-	-	-	-	-	-	-	-	-	-	-	-	-
EP136	XDR-TB	rpoB p.Ser450Leu	katG p.Ser315Thr	embB p.Gly406Ala	-	gyrA p.Ala74Ser	gyrA p.Ala74Ser	-	-	-	-	-	-	-	-	-	-	rplC p.Cys154Arg	-
EP137	Sensitive	-	-	-	-	-	-	-	-	-	-	-	-	-	-	-	-	-	-
EP138	MDR-TB	rpoB p.Ser450Leu	katG p.Ser315Thr	embA c.-12C>T, embB p.Asp354Ala	pncA p.Tyr103Asp	-	-	rpsL p.Lys43Arg	-	-	-	-	-	folC p.Ser150Gly	-	-	-	-	-
EP139	Pre-XDR-TB	rpoB p.Ser450Leu, rpoC p.Leu527Val	katG p.Ser315Thr	embB p.Met306Val	-	gyrA p.Ala90Val	gyrA p.Ala90Val	rpsL p.Lys43Arg	-	-	-	-	-	-	-	-	-	-	-
EP140	Pre-XDR-TB	rpoB p.Ser450Leu, rpoC p.Leu527Val	katG p.Ser315Thr	embB p.Met306Val	-	gyrA p.Ala90Val	gyrA p.Ala90Val	rpsL p.Lys43Arg	-	-	-	-	-	-	-	-	-	-	-
EP141	Sensitive	-	-	-	-	-	-	-	-	-	-	-	-	-	-	-	-	-	-
EP142	Other	-	-	-	-	gyrA p.Gly88Cys	gyrA p.Gly88Cys	-	-	-	-	-	-	-	-	-	-	-	-
EP143	Sensitive	-	-	-	-	-	-	-	-	-	-	-	-	-	-	-	-	-	-
EP144	Other	-	-	-	-	gyrA p.Asp94Gly	gyrA p.Asp94Gly	-	-	-	-	-	-	-	-	-	-	-	-
EP145	MDR-TB	rpoB p.Ser450Leu	katG p.Ser315Thr	-	-	-	-	rpsL p.Lys43Arg	-	-	-	-	-	-	-	-	-	-	-
EP146	Other	-	-	-	-	-	-	rpsL p.Lys43Arg	-	-	-	-	-	-	-	-	-	-	-
EP147	Sensitive	-	-	-	-	-	-	-	-	-	-	-	-	-	-	-	-	-	-
EP148	MDR-TB	rpoB p.Ser450Leu	katG p.Ser315Thr	embB p.Asp354Ala	-	-	-	gid c.102delG	-	-	-	-	-	-	-	-	-	-	-
EP149	Sensitive	-	-	-	-	-	-	-	-	-	-	-	-	-	-	-	-	-	-
EP150	Other	-	-	-	-	-	-	gid c.466_490delAACGGGCGAATGCTCGCCATCAAAG	-	-	-	-	-	-	-	-	-	-	-
EP151	Sensitive	-	-	-	-	-	-	-	-	-	-	-	-	-	-	-	-	-	-
EP152	HR-TB	-	katG p.Ser315Thr	-	-	gyrA p.Ala90Val	gyrA p.Ala90Val	rpsL p.Lys43Arg	-	-	-	-	-	-	-	-	-	-	-
EP153	Sensitive	-	-	-	-	-	-	-	-	-	-	-	-	-	-	-	-	-	-
EP154	Other	-	-	-	-	gyrA p.Asp94Asn	gyrA p.Asp94Asn	-	-	-	-	-	-	-	-	-	-	-	-
EP155	Sensitive	-	-	-	-	-	-	-	-	-	-	-	-	-	-	-	-	-	-
EP157	Sensitive	-	-	-	-	-	-	-	-	-	-	-	-	-	-	-	-	-	-
EP158	MDR-TB	rpoB p.Ser450Leu	ahpC c.-48G>A	embB p.Met306Val	-	-	-	-	-	-	-	-	-	-	-	-	-	-	-
EP159	Sensitive	-	-	-	-	-	-	-	-	-	-	-	-	-	-	-	-	-	-
EP160	Sensitive	-	-	-	-	-	-	-	-	-	-	-	-	-	-	-	-	-	-
EP161	HR-TB	-	katG p.Ser315Thr	-	-	-	-	-	-	-	-	-	-	-	-	-	-	-	-
EP162	Other	-	-	-	-	gyrA p.Asp94Tyr	gyrA p.Asp94Tyr	-	-	-	-	-	-	-	-	-	-	-	-
EP163	Sensitive	-	-	-	-	-	-	-	-	-	-	-	-	-	-	-	-	-	-
EP164	Other	-	-	-	-	gyrA p.Asp94Asn	gyrA p.Asp94Asn	-	-	-	-	-	-	-	-	-	-	-	-
EP165	HR-TB	-	katG p.Ser315Thr	-	-	-	-	-	-	-	-	-	-	-	-	-	-	-	-
EP166	MDR-TB	rpoB p.Ser450Leu	ahpC c.-48G>A	embB p.Met306Val	-	-	-	-	-	-	-	-	-	-	-	-	-	-	-
EP167	MDR-TB	rpoB p.Ser450Leu	ahpC c.-48G>A	embB p.Met306Val	-	-	-	-	-	-	-	-	-	-	-	-	-	-	-
EP168	Sensitive	-	-	-	-	-	-	-	-	-	-	-	-	-	-	-	-	-	-
EP169	Pre-XDR-TB	rpoB p.Asn437Asp, rpoB p.Asp435Val	inhA c.-777C>T, katG p.Ser315Thr	-	-	gyrA p.Ala90Val, gyrA p.Asp94Asn	gyrA p.Ala90Val, gyrA p.Asp94Asn	rpsL p.Lys43Arg	-	-	-	-	inhA c.-777C>T	-	-	-	-	-	-
EP171	Sensitive	-	-	-	-	-	-	-	-	-	-	-	-	-	-	-	-	-	-
EP172	HR-TB	-	katG p.Ser315Thr	-	-	-	-	rpsL p.Lys43Arg	-	-	-	-	-	thyA p.Trp83Cys, thyX c.-16C>T	-	-	-	-	-
EP173	Sensitive	-	-	-	-	-	-	-	-	-	-	-	-	-	-	-	-	-	-
EP174	HR-TB	-	katG p.Ser315Thr	-	-	-	-	rpsL p.Lys88Arg	-	-	-	-	-	-	-	-	-	-	-
EP175	HR-TB	-	katG p.Ser315Thr	-	-	-	-	-	-	-	-	-	-	-	-	fbiC c.1906delA	fbiC c.1906delA	-	-
EP176	HR-TB	-	katG p.Tyr155Ser	-	pncA p.Trp68Arg	-	-	-	-	-	-	-	-	-	-	-	-	-	-
EP177	HR-TB	-	inhA c.-777C>T	-	-	-	-	-	-	-	-	-	inhA c.-777C>T	-	-	-	-	-	-
EP178	Other	-	-	-	-	-	-	rpsL p.Lys43Arg	-	-	-	-	-	-	-	-	-	-	-
EP179	Sensitive	-	-	-	-	-	-	-	-	-	-	-	-	-	-	-	-	-	-
EP180	Sensitive	-	-	-	-	-	-	-	-	-	-	-	-	-	-	-	-	-	-
EP181	Other	-	-	-	-	gyrA p.Ser91Pro	gyrA p.Ser91Pro	-	-	-	-	-	-	-	-	-	-	-	-
EP182	Sensitive	-	-	-	-	-	-	-	-	-	-	-	-	-	-	-	-	-	-
EP183	Sensitive	-	-	-	-	-	-	-	-	-	-	-	-	-	-	-	-	-	-
EP184	Sensitive	-	-	-	-	-	-	-	-	-	-	-	-	-	-	-	-	-	-
EP185	Sensitive	-	-	-	-	-	-	-	-	-	-	-	-	-	-	-	-	-	-
EP186	Pre-XDR-TB	rpoB p.His445Asp	katG p.Ser315Thr	-	-	gyrA p.Asp94Asn, gyrB p.Thr500Asn	gyrA p.Asp94Asn, gyrB p.Thr500Asn	-	-	-	-	-	-	-	-	-	-	-	-
EP187	Sensitive	-	-	-	-	-	-	-	-	-	-	-	-	-	-	-	-	-	-
EP188	Other	-	-	-	-	-	-	rrs n.514A>C	-	-	-	-	-	-	-	-	-	-	-
EP189	Sensitive	-	-	-	-	-	-	-	-	-	-	-	-	-	-	-	-	-	-
EP190	Sensitive	-	-	-	-	-	-	-	-	-	-	-	-	-	-	-	-	-	-
EP191	Sensitive	-	-	-	-	-	-	-	-	-	-	-	-	-	-	-	-	-	-
EP192	Other	-	-	-	-	gyrA p.Asp94Gly	gyrA p.Asp94Gly	-	-	-	-	-	-	thyA p.His75Asn	-	-	-	-	-
EP193	Sensitive	-	-	-	-	-	-	-	-	-	-	-	-	-	-	-	-	-	-
EP194	Sensitive	-	-	-	-	-	-	-	-	-	-	-	-	-	-	-	-	-	-
EP195	Sensitive	-	-	-	-	-	-	-	-	-	-	-	-	-	-	-	-	-	-
EP196	Other	-	-	-	-	gyrA p.Ala90Val	gyrA p.Ala90Val	-	-	-	-	-	-	-	-	-	-	-	-
EP197	Sensitive	-	-	-	-	-	-	-	-	-	-	-	-	-	-	-	-	-	-
EP199	MDR-TB	rpoB p.Ser450Leu	katG p.Ser315Thr	embB p.Met306Ile	-	-	-	rpsL p.Lys43Arg	-	-	-	-	-	-	-	-	-	-	-
EP200	Sensitive	-	-	-	-	-	-	-	-	-	-	-	-	-	-	-	-	-	-
EP201	Other	-	-	-	-	gyrA p.Ser91Pro	gyrA p.Ser91Pro	-	-	-	-	-	-	-	-	-	-	-	-
EP202	Sensitive	-	-	-	-	-	-	-	-	-	-	-	-	-	-	-	-	-	-
EP203	Other	-	-	-	-	gyrA p.Asp94Tyr	gyrA p.Asp94Tyr	-	-	-	-	-	-	-	-	-	-	-	-
EP204	Other	-	-	-	-	-	-	-	-	-	-	-	-	thyA p.His75Asn	-	-	-	-	-
EP205	Sensitive	-	-	-	-	-	-	-	-	-	-	-	-	-	-	-	-	-	-
EP206	Pre-XDR-TB	rpoB p.Ser450Leu, rpoB p.Thr400Ala	katG p.Ser315Thr	embB p.Met306Val	-	gyrA p.Asp94Gly	gyrA p.Asp94Gly	rpsL p.Lys43Arg	-	-	-	-	ethA c.1431dupT	-	-	-	-	-	-
EP207	Sensitive	-	-	-	-	-	-	-	-	-	-	-	-	-	-	-	-	-	-
EP208	Sensitive	-	-	-	-	-	-	-	-	-	-	-	-	-	-	-	-	-	-
EP209	Sensitive	-	-	-	-	-	-	-	-	-	-	-	-	-	-	-	-	-	-
EP210	HR-TB	-	katG p.Ser315Thr	-	-	-	-	rpsL p.Lys43Arg	-	-	-	-	-	thyA p.Trp83Cys, thyX c.-16C>T	-	-	-	-	-
EP211	Sensitive	-	-	-	-	-	-	-	-	-	-	-	-	-	-	-	-	-	-
EP212	Sensitive	-	-	-	-	-	-	-	-	-	-	-	-	-	-	-	-	-	-
EP213	Sensitive	-	-	-	-	-	-	-	-	-	-	-	-	-	-	-	-	-	-
EP214	Sensitive	-	-	-	-	-	-	-	-	-	-	-	-	-	-	-	-	-	-
EP215	Sensitive	-	-	-	-	-	-	-	-	-	-	-	-	-	-	-	-	-	-
EP216	Sensitive	-	-	-	-	-	-	-	-	-	-	-	-	-	-	-	-	-	-
EP217	Sensitive	-	-	-	-	-	-	-	-	-	-	-	-	-	-	-	-	-	-
EP218	Other	-	-	-	-	gyrA p.Asp94Gl	gyrA p.Asp94Gly	-	-	-	-	-	-	-	-	-	-	-	-
EP219	Sensitive	-	-	-	-	-	-	-	-	-	-	-	-	-	-	-	-	-	-
EP220	Other	-	-	-	-	gyrA p.Asp94Gly	gyrA p.Asp94Gly	-	-	-	-	-	-	-	-	-	-	-	-
EP221	Sensitive	-	-	-	-	-	-	-	-	-	-	-	-	-	-	-	-	-	-
EP222	Sensitive	-	-	-	-	-	-	-	-	-	-	-	-	-	-	-	-	-	-
EP223	HR-TB	-	katG p.Ser315Thr	-	-	-	-	rpsL p.Lys43Arg	-	-	-	-	-	thyA p.Trp83Cys, thyX c.-16C>T	-	-	-	-	-
EP224	Sensitive	-	-	-	-	-	-	-	-	-	-	-	-	-	-	-	-	-	-
EP225	Other	-	-	-	-	-	-	-	-	-	-	-	-	thyA p.His75Asn	-	-	-	-	-
EP226	Sensitive	-	-	-	-	-	-	-	-	-	-	-	-	-	-	-	-	-	-
EP227	Sensitive	-	-	-	-	-	-	-	-	-	-	-	-	-	-	-	-	-	-
EP228	Sensitive	-	-	-	-	-	-	-	-	-	-	-	-	-	-	-	-	-	-
EP229	Other	-	-	-	-	-	-	rpsL p.Lys43Arg	-	-	-	-	-	-	-	-	-	-	-
EP230	Other	-	-	-	-	-	-	-	-	-	-	-	-	thyA p.His75Asn	-	-	-	-	-
EP231	Other	-	-	-	-	gyrA p.Ile92Met	gyrA p.Ile92Met	-	-	-	-	-	-	-	-	-	-	-	-
EP232	Sensitive	-	-	-	-	-	-	-	-	-	-	-	-	-	-	-	-	-	-
EP236	Sensitive	-	-	-	-	-	-	-	-	-	-	-	-	-	-	-	-	-	-
EP239	Sensitive	-	-	-	-	-	-	-	-	-	-	-	-	-	-	-	-	-	-
EP240	Sensitive	-	-	-	-	-	-	-	-	-	-	-	-	-	-	-	-	-	-
EP241	Sensitive	-	-	-	-	-	-	-	-	-	-	-	-	-	-	-	-	-	-
EP242	Sensitive	-	-	-	-	-	-	-	-	-	-	-	-	-	-	-	-	-	-
EP243	Sensitive	-	-	-	-	-	-	-	-	-	-	-	-	-	-	-	-	-	-
EP244	Sensitive	-	-	-	-	-	-	-	-	-	-	-	-	-	-	-	-	-	-
EP245	Sensitive	-	-	-	-	-	-	-	-	-	-	-	-	-	-	-	-	-	-
EP246	Sensitive	-	-	-	-	-	-	-	-	-	-	-	-	-	-	-	-	-	-
EP248	Sensitive	-	-	-	-	-	-	-	-	-	-	-	-	-	-	-	-	-	-
EP249	Other	-	-	-	-	gyrA p.Asp94Asn	gyrA p.Asp94Asn	-	-	-	-	-	-	-	-	-	-	-	-
EP250	Sensitive	-	-	-	-	-	-	-	-	-	-	-	-	-	-	-	-	-	-
EP251	Sensitive	-	-	-	-	-	-	-	-	-	-	-	-	-	-	-	-	-	-
EP252	Sensitive	-	-	-	-	-	-	-	-	-	-	-	-	-	-	-	-	-	-
EP253	Sensitive	-	-	-	-	-	-	-	-	-	-	-	-	-	-	-	-	-	-
EP255	Sensitive	-	-	-	-	-	-	-	-	-	-	-	-	-	-	-	-	-	-
EP256	HR-TB	-	katG p.Ser315Thr	-	-	-	-	rpsL p.Lys43Arg	-	-	-	-	-	folC p.Glu153Ala, thyA p.His75Asn	-	-	-	-	-
EP257	Other	-	-	-	-	gyrA p.Asp94Gly	gyrA p.Asp94Gly	-	-	-	-	-	-	-	-	-	-	-	-
EP258	Sensitive	-	-	-	-	-	-	-	-	-	-	-	-	-	-	-	-	-	-
EP259	Other	-	-	-	-	-	-	rpsL p.Lys43Arg	-	-	-	-	-	-	-	-	-	-	-
EP260	Other	-	-	-	-	-	-	rpsL p.Lys43Arg	-	-	-	-	-	-	-	-	-	-	-
EP261	Sensitive	-	-	-	-	-	-	-	-	-	-	-	-	-	-	-	-	-	-
EP262	Pre-XDR-TB	rpoB p.His445Tyr	-	-	-	gyrA p.Ala90Val, gyrA p.Asp94Tyr	gyrA p.Ala90Val, gyrA p.Asp94Tyr	-	-	-	-	-	-	-	-	-	-	-	-
EP263	Sensitive	-	-	-	-	-	-	-	-	-	-	-	-	-	-	-	-	-	-
EP264	RR-TB	rpoB p.Ser450Leu	-	-	-	-	-	rpsL p.Lys43Arg	-	-	-	-	-	-	-	-	-	-	-
EP265	Sensitive	-	-	-	-	-	-	-	-	-	-	-	-	-	-	-	-	-	-
EP266	Sensitive	-	-	-	-	-	-	-	-	-	-	-	-	-	-	-	-	-	-
EP267	Pre-XDR-TB	rpoB p.Ser450Leu	katG p.Ser315Thr	embB p.Gln497Arg	pncA p.Val139Ala	gyrA p.Asp94Gly	gyrA p.Asp94Gly	gid c.102delG, rpsL p.Lys88Arg	-	-	-	-	-	-	-	-	-	-	-
EP268	Sensitive	-	-	-	-	-	-	-	-	-	-	-	-	-	-	-	-	-	-
EP269	Sensitive	-	-	-	-	-	-	-	-	-	-	-	-	-	-	-	-	-	-
EP270	MDR-TB	rpoB p.His445Tyr	ahpC c.-48G>A	-	-	-	-	-	-	-	-	-	-	-	-	-	-	-	-
EP271	Sensitive	-	-	-	-	-	-	-	-	-	-	-	-	-	-	-	-	-	-
EP272	RR-TB	rpoB p.Ser450Leu	-	-	-	-	-	-	-	-	-	-	-	-	-	-	-	-	-
EP273	Other	-	-	-	-	-	-	-	-	-	-	-	-	thyA p.His75Asn	-	-	-	-	-
EP274	Sensitive	-	-	-	-	-	-	-	-	-	-	-	-	-	-	-	-	-	-
EP275	Other	-	-	-	-	-	-	-	-	-	-	-	-	thyA p.His75Asn	-	-	-	-	-
EP276	MDR-TB	rpoB p.His445Asp	katG p.Ser315Thr	-	-	-	-	rpsL p.Lys43Arg	-	-	-	-	-	folC p.Ser150Cys	-	-	-	-	-
EP277	Sensitive	-	-	-	-	-	-	-	-	-	-	-	-	-	-	-	-	-	-
EP278	Sensitive	-	-	-	-	-	-	-	-	-	-	-	-	-	-	-	-	-	-
EP279	Sensitive	-	-	-	-	-	-	-	-	-	-	-	-	-	-	-	-	-	-
EP280	Sensitive	-	-	-	-	-	-	-	-	-	-	-	-	-	-	-	-	-	-
EP281	Sensitive	-	-	-	-	-	-	-	-	-	-	-	-	-	-	-	-	-	-
EP282	Sensitive	-	-	-	-	-	-	-	-	-	-	-	-	-	-	-	-	-	-
EP283	Sensitive	-	-	-	-	-	-	-	-	-	-	-	-	-	-	-	-	-	-
EP284	HR-TB	-	katG p.Ser315Thr	-	-	gyrA p.Ala90Val, gyrA p.Asp94Asn	gyrA p.Ala90Val, gyrA p.Asp94Asn	rpsL p.Lys88Arg	-	-	-	-	-	-	-	-	-	-	-
EP285	Other	-	-	-	-	gyrA p.Asp94Gly	gyrA p.Asp94Gly	-	-	-	-	-	-	-	-	-	-	-	-
EP286	Sensitive	-	-	-	-	-	-	-	-	-	-	-	-	-	-	-	-	-	-
EP287	Sensitive	-	-	-	-	-	-	-	-	-	-	-	-	-	-	-	-	-	-
EP288	Sensitive	-	-	-	-	-	-	-	-	-	-	-	-	-	-	-	-	-	-
EP289	Sensitive	-	-	-	-	-	-	-	-	-	-	-	-	-	-	-	-	-	-
EP290	Sensitive	-	-	-	-	-	-	-	-	-	-	-	-	-	-	-	-	-	-
EP291	Sensitive	-	-	-	-	-	-	-	-	-	-	-	-	-	-	-	-	-	-
EP292	Sensitive	-	-	-	-	-	-	-	-	-	-	-	-	-	-	-	-	-	-
EP293	Sensitive	-	-	-	-	-	-	-	-	-	-	-	-	-	-	-	-	-	-
EP294	Sensitive	-	-	-	-	-	-	-	-	-	-	-	-	-	-	-	-	-	-
EP295	Sensitive	-	-	-	-	-	-	-	-	-	-	-	-	-	-	-	-	-	-
EP296	Sensitive	-	-	-	-	-	-	-	-	-	-	-	-	-	-	-	-	-	-
EP297	Sensitive	-	-	-	-	-	-	-	-	-	-	-	-	-	-	-	-	-	-
EP298	Sensitive	-	-	-	-	-	-	-	-	-	-	-	-	-	-	-	-	-	-
EP299	Sensitive	-	-	-	-	-	-	-	-	-	-	-	-	-	-	-	-	-	-
EP300	Sensitive	-	-	-	-	-	-	-	-	-	-	-	-	-	-	-	-	-	-
EP301	Sensitive	-	-	-	-	-	-	-	-	-	-	-	-	-	-	-	-	-	-
EP303	Sensitive	-	-	-	-	-	-	-	-	-	-	-	-	-	-	-	-	-	-
EP304	Sensitive	-	-	-	-	-	-	-	-	-	-	-	-	-	-	-	-	-	-
EP305	HR-TB	-	katG p.Ser315Thr	-	-	-	-	rpsL p.Lys43Arg	-	-	-	-	-	thyA p.Trp83Cys, thyX c.-16C>T	-	-	-	-	-
EP306	Sensitive	-	-	-	-	-	-	-	-	-	-	-	-	-	-	-	-	-	-
EP307	Sensitive	-	-	-	-	-	-	-	-	-	-	-	-	-	-	-	-	-	-
EP308	Sensitive	-	-	-	-	-	-	-	-	-	-	-	-	-	-	-	-	-	-
EP309	Sensitive	-	-	-	-	-	-	-	-	-	-	-	-	-	-	-	-	-	-
EP310	Sensitive	-	-	-	-	-	-	-	-	-	-	-	-	-	-	-	-	-	-
EP311	Sensitive	-	-	-	-	-	-	-	-	-	-	-	-	-	-	-	-	-	-
EP312	Sensitive	-	-	-	-	-	-	-	-	-	-	-	-	-	-	-	-	-	-
EP313	HR-TB	-	katG p.Ser315Thr	-	-	-	-	-	-	-	-	-	-	-	-	-	-	-	-
EP314	Other	-	-	-	-	-	-	rpsL p.Lys43Arg	-	-	-	-	-	-	-	-	-	-	-
EP315	Sensitive	-	-	-	-	-	-	-	-	-	-	-	-	-	-	-	-	-	-
EP316	Sensitive	-	-	-	-	-	-	-	-	-	-	-	-	-	-	-	-	-	-
EP317	Sensitive	-	-	-	-	-	-	-	-	-	-	-	-	-	-	-	-	-	-
EP318	Sensitive	-	-	-	-	-	-	-	-	-	-	-	-	-	-	-	-	-	-
EP319	Sensitive	-	-	-	-	-	-	-	-	-	-	-	-	-	-	-	-	-	-
EP320	Sensitive	-	-	-	-	-	-	-	-	-	-	-	-	-	-	-	-	-	-
EP321	Sensitive	-	-	-	-	-	-	-	-	-	-	-	-	-	-	-	-	-	-
EP322	Other	-	-	-	-	gyrA p.Asp94Gly	gyrA p.Asp94Gly	-	-	-	-	-	-	-	-	-	-	-	-
EP323	Sensitive	-	-	-	-	-	-	-	-	-	-	-	-	-	-	-	-	-	-
EP324	Pre-XDR-TB	rpoB p.Ser450Leu	katG p.Ser315Thr	embB p.Gly406Asp, embB p.Met306Ile	pncA p.Ser164Pro	gyrB p.Thr500Asn	gyrB p.Thr500Asn	rpsL p.Lys43Arg	-	-	-	-	-	-	-	-	-	-	-
EP325	HR-TB	-	katG p.Ser315Thr	-	-	-	-	rpsL p.Lys43Arg	-	-	-	-	-	-	-	-	-	-	-
EP326	Sensitive	-	-	-	-	-	-	-	-	-	-	-	-	-	-	-	-	-	-
EP327	Sensitive	-	-	-	-	-	-	-	-	-	-	-	-	-	-	-	-	-	-
EP328	Sensitive	-	-	-	-	-	-	-	-	-	-	-	-	-	-	-	-	-	-
EP331	Sensitive	-	-	-	-	-	-	-	-	-	-	-	-	-	-	-	-	-	-
EP333	MDR-TB	rpoB p.His445Tyr	ahpC c.-48G>A	-	-	-	-	-	-	-	-	-	-	-	-	-	-	-	-
EP334	Other	-	-	-	-	gyrA p.Asp94Gly	gyrA p.Asp94Gly	-	-	-	-	-	-	-	-	-	-	-	-
EP338	Sensitive	-	-	-	-	-	-	-	-	-	-	-	-	-	-	-	-	-	-
EP339	HR-TB	-	katG p.Ser315Thr	-	-	-	-	rpsL p.Lys43Arg	-	-	-	-	-	thyA p.Trp83Cys, thyX c.-16C>T	-	-	-	-	-
EP340	Sensitive	-	-	-	-	-	-	-	-	-	-	-	-	-	-	-	-	-	-
EP341	Sensitive	-	-	-	-	-	-	-	-	-	-	-	-	-	-	-	-	-	-
EP342	HR-TB	-	katG p.Ser315Thr	-	-	-	-	rpsL p.Lys43Arg	-	-	-	-	-	thyA p.Trp83Cys, thyX c.-16C>T	-	-	-	-	-
EP343	Sensitive	-	-	-	-	-	-	-	-	-	-	-	-	-	-	-	-	-	-
EP344	Sensitive	-	-	-	-	-	-	-	-	-	-	-	-	-	-	-	-	-	-
EP345	Sensitive	-	-	-	-	-	-	-	-	-	-	-	-	-	-	-	-	-	-
EP346	Sensitive	-	-	-	-	-	-	-	-	-	-	-	-	-	-	-	-	-	-
EP347	Other	-	-	-	-	gyrA p.Asp94Tyr	gyrA p.Asp94Tyr	-	-	-	-	-	-	-	-	-	-	-	-
EP348	Sensitive	-	-	-	-	-	-	-	-	-	-	-	-	-	-	-	-	-	-
EP349	Sensitive	-	-	-	-	-	-	-	-	-	-	-	-	-	-	-	-	-	-
EP350	Sensitive	-	-	-	-	-	-	-	-	-	-	-	-	-	-	-	-	-	-
EP351	Other	-	-	-	-	gyrA p.Ala90Val, gyrA p.Ser91Pro	gyrA p.Ala90Val, gyrA p.Ser91Pro	-	-	-	-	-	-	-	-	-	-	-	-
EP352	HR-TB	-	katG p.Ser315Thr	-	-	-	-	-	-	-	-	-	-	-	-	-	-	-	-
EP353	Sensitive	-	-	-	-	-	-	-	-	-	-	-	-	-	-	-	-	-	-
EP354	Sensitive	-	-	-	-	-	-	-	-	-	-	-	-	-	-	-	-	-	-
EP355	Other	-	-	-	-	gyrA p.Asp94Gly, gyrB p.Asp461Asn	gyrA p.Asp94Gly, gyrB p.Asp461Asn	-	-	-	-	-	-	-	-	-	-	-	-
EP356	Other	-	-	-	-	gyrA p.Asp94Tyr	gyrA p.Asp94Tyr	-	-	-	-	-	-	-	-	-	-	-	-
EP357	Sensitive	-	-	-	-	-	-	-	-	-	-	-	-	-	-	-	-	-	-
EP358	Other	-	-	-	-	gyrA p.Asp94Gly	gyrA p.Asp94Gly	-	-	-	-	-	-	-	-	-	-	-	-
EP359	Sensitive	-	-	-	-	-	-	-	-	-	-	-	-	-	-	-	-	-	-
EP361	MDR-TB	rpoB p.Gln432Lys	katG c.-10A>C	-	pncA p.His57Gln	-	-	-	-	-	-	-	-	-	-	-	-	-	-
EP362	Sensitive	-	-	-	-	-	-	-	-	-	-	-	-	-	-	-	-	-	-
EP363	Other	-	-	-	-	-	-	rpsL p.Lys43Arg	-	-	-	-	-	-	-	-	-	-	-
EP364	Sensitive	-	-	-	-	-	-	-	-	-	-	-	-	-	-	-	-	-	-
EP365	Sensitive	-	-	-	-	-	-	-	-	-	-	-	-	-	-	-	-	-	-
EP366	Sensitive	-	-	-	-	-	-	-	-	-	-	-	-	-	-	-	-	-	-
EP367	Other	-	-	-	-	gyrA p.Gly88Cys	gyrA p.Gly88Cys	-	-	-	-	-	-	-	-	-	-	-	-
EP368	HR-TB	-	inhA c.-777C>T	-	-	-	-	-	-	-	-	-	inhA c.-777C>T	-	-	-	-	-	-
EP369	Sensitive	-	-	-	-	-	-	-	-	-	-	-	-	-	-	-	-	-	-
EP370	RR-TB	rpoB p.Asp435Tyr	-	-	-	-	-	-	-	-	-	-	-	-	-	-	-	-	-
EP371	Sensitive	-	-	-	-	-	-	-	-	-	-	-	-	-	-	-	-	-	-
EP373	Sensitive	-	-	-	-	-	-	-	-	-	-	-	-	-	-	-	-	-	-
EP374	Sensitive	-	-	-	-	-	-	-	-	-	-	-	-	-	-	-	-	-	-
EP375	Other	-	-	-	-	-	-	rpsL p.Lys43Arg	-	-	-	-	-	-	-	-	-	-	-
EP376	Sensitive	-	-	-	-	-	-	-	-	-	-	-	-	-	-	-	-	-	-
EP377	Sensitive	-	-	-	-	-	-	-	-	-	-	-	-	-	-	-	-	-	-
EP378	Sensitive	-	-	-	-	-	-	-	-	-	-	-	-	-	-	-	-	-	-
EP379	Sensitive	-	-	-	-	-	-	-	-	-	-	-	-	-	-	-	-	-	-
EP380	Sensitive	-	-	-	-	-	-	-	-	-	-	-	-	-	-	-	-	-	-
EP381	Sensitive	-	-	-	-	-	-	-	-	-	-	-	-	-	-	-	-	-	-
EP382	Other	-	-	-	-	-	-	rrs n.517C>T	-	-	-	-	-	-	-	-	-	-	-
EP383	Sensitive	-	-	-	-	-	-	-	-	-	-	-	-	-	-	-	-	-	-
EP384	Sensitive	-	-	-	-	-	-	-	-	-	-	-	-	-	-	-	-	-	-
EP385	Sensitive	-	-	-	-	-	-	-	-	-	-	-	-	-	-	-	-	-	-
EP386	Sensitive	-	-	-	-	-	-	-	-	-	-	-	-	-	-	-	-	-	-
EP387	Sensitive	-	-	-	-	-	-	-	-	-	-	-	-	-	-	-	-	-	-
EP388	Sensitive	-	-	-	-	-	-	-	-	-	-	-	-	-	-	-	-	-	-
EP389	Other	-	-	-	-	-	-	-	-	-	-	-	-	-	-	ddn c.445dupT	ddn c.445dupT	-	-
EP390	Sensitive	-	-	-	-	-	-	-	-	-	-	-	-	-	-	-	-	-	-
EP391	Other	-	-	-	-	gyrB p.Ala504Val	gyrB p.Ala504Val	-	-	-	-	-	-	-	-	-	-	-	-
EP392	Other	-	-	-	-	gyrA p.Ser91Pro	gyrA p.Ser91Pro	-	-	-	-	-	-	-	-	-	-	-	-
EP393	Sensitive	-	-	-	-	-	-	-	-	-	-	-	-	-	-	-	-	-	-
EP394	Sensitive	-	-	-	-	-	-	-	-	-	-	-	-	-	-	-	-	-	-
EP395	Other	-	-	-	-	-	-	rpsL p.Lys43Arg	-	-	-	-	-	-	-	-	-	-	-
EP396	HR-TB	-	katG p.Ser315Thr	-	-	-	-	-	-	-	-	-	-	thyX c.-16C>T	-	-	-	-	-
EP397	Sensitive	-	-	-	-	-	-	-	-	-	-	-	-	-	-	-	-	-	-
EP398	Pre-XDR-TB	rpoB p.Ser450Leu, rpoC p.Leu527Val	katG p.Ser315Thr	embB p.Met306Val	-	gyrA p.Ala90Val	gyrA p.Ala90Val	rpsL p.Lys43Arg	-	-	-	-	-	-	-	-	-	-	-
EP399	Sensitive	-	-	-	-	-	-	-	-	-	-	-	-	-	-	-	-	-	-
EP400	Sensitive	-	-	-	-	-	-	-	-	-	-	-	-	-	-	-	-	-	-
EP401	Sensitive	-	-	-	-	-	-	-	-	-	-	-	-	-	-	-	-	-	-
EP402	Sensitive	-	-	-	-	-	-	-	-	-	-	-	-	-	-	-	-	-	-
EP403	HR-TB	-	katG p.Ser315Thr	-	-	-	-	rrs n.514A>C	-	-	-	-	-	-	-	-	-	-	-
EP404	Sensitive	-	-	-	-	-	-	-	-	-	-	-	-	-	-	-	-	-	-
EP405	Sensitive	-	-	-	-	-	-	-	-	-	-	-	-	-	-	-	-	-	-
EP406	Sensitive	-	-	-	-	-	-	-	-	-	-	-	-	-	-	-	-	-	-
EP407	Other	-	-	-	-	gyrA p.Gly88Cys	gyrA p.Gly88Cys	-	-	-	-	-	-	-	-	-	-	-	-
EP408	Sensitive	-	-	-	-	-	-	-	-	-	-	-	-	-	-	-	-	-	-
EP409	Sensitive	-	-	-	-	-	-	-	-	-	-	-	-	-	-	-	-	-	-
EP410	Sensitive	-	-	-	-	-	-	-	-	-	-	-	-	-	-	-	-	-	-
EP411	Sensitive	-	-	-	-	-	-	-	-	-	-	-	-	-	-	-	-	-	-
EP412	Sensitive	-	-	-	-	-	-	-	-	-	-	-	-	-	-	-	-	-	-
EP413	Sensitive	-	-	-	-	-	-	-	-	-	-	-	-	-	-	-	-	-	-
EP414	Sensitive	-	-	-	-	-	-	-	-	-	-	-	-	-	-	-	-	-	-
EP415	Sensitive	-	-	-	-	-	-	-	-	-	-	-	-	-	-	-	-	-	-
EP416	Sensitive	-	-	-	-	-	-	-	-	-	-	-	-	-	-	-	-	-	-
EP417	Other	-	-	-	-	gyrA p.Ala90Val	gyrA p.Ala90Val	-	-	-	-	-	-	-	-	-	-	-	-
EP418	Sensitive	-	-	-	-	-	-	-	-	-	-	-	-	-	-	-	-	-	-
EP419	Sensitive	-	-	-	-	-	-	-	-	-	-	-	-	-	-	-	-	-	-
EP420	Sensitive	-	-	-	-	-	-	-	-	-	-	-	-	-	-	-	-	-	-
EP421	Other	-	-	-	-	gyrA p.Ala90Val	gyrA p.Ala90Val	-	-	-	-	-	-	-	-	-	-	-	-
EP422	Sensitive	-	-	-	-	-	-	-	-	-	-	-	-	-	-	-	-	-	-
EP423	Sensitive	-	-	-	-	-	-	-	-	-	-	-	-	-	-	-	-	-	-
EP424	Sensitive	-	-	-	-	-	-	-	-	-	-	-	-	-	-	-	-	-	-
EP425	Sensitive	-	-	-	-	-	-	-	-	-	-	-	-	-	-	-	-	-	-
EP426	Sensitive	-	-	-	-	-	-	-	-	-	-	-	-	-	-	-	-	-	-
EP427	Sensitive	-	-	-	-	-	-	-	-	-	-	-	-	-	-	-	-	-	-
EP428	Sensitive	-	-	-	-	-	-	-	-	-	-	-	-	-	-	-	-	-	-
EP429	Sensitive	-	-	-	-	-	-	-	-	-	-	-	-	-	-	-	-	-	-
EP430	Sensitive	-	-	-	-	-	-	-	-	-	-	-	-	-	-	-	-	-	-
EP431	Sensitive	-	-	-	-	-	-	-	-	-	-	-	-	-	-	-	-	-	-
EP432	Sensitive	-	-	-	-	-	-	-	-	-	-	-	-	-	-	-	-	-	-
EP433	Other	-	-	-	-	-	-	-	-	-	-	-	-	thyA p.His75Asn	-	-	-	-	-
EP434	Sensitive	-	-	-	-	-	-	-	-	-	-	-	-	-	-	-	-	-	-
EP435	Other	-	-	-	-	gyrA p.Asp94Asn	gyrA p.Asp94Asn	-	-	-	-	-	-	-	-	-	-	-	-
EP436	Other	-	-	-	-	gyrA p.Asp94Asn	gyrA p.Asp94Asn	-	-	-	-	-	-	-	-	-	-	-	-
EP438	MDR-TB	rpoB p.Ser450Leu	ahpC c.-48G>A	embB p.Met306Val	pncA c.-11A>G	-	-	-	-	-	-	-	-	-	-	-	-	-	-
EP439	Sensitive	-	-	-	-	-	-	-	-	-	-	-	-	-	-	-	-	-	-
EP440	Other	-	-	-	-	-	-	gid p.Ser136*	-	-	-	-	-	-	-	-	-	-	-
EP441	Sensitive	-	-	-	-	-	-	-	-	-	-	-	-	-	-	-	-	-	-
EP442	Sensitive	-	-	-	-	-	-	-	-	-	-	-	-	-	-	-	-	-	-
EP443	MDR-TB	rpoB p.Ile491Phe	inhA c.-777C>T, katG p.Leu587Pro	embB p.Tyr319Cys	-	-	-	rpsL p.Lys88Arg	-	-	-	-	inhA c.-777C>T	-	-	-	-	-	-
EP444	Sensitive	-	-	-	-	-	-	-	-	-	-	-	-	-	-	-	-	-	-
EP445	Sensitive	-	-	-	-	-	-	-	-	-	-	-	-	-	-	-	-	-	-
EP446	Sensitive	-	-	-	-	-	-	-	-	-	-	-	-	-	-	-	-	-	-
EP447	Sensitive	-	-	-	-	-	-	-	-	-	-	-	-	-	-	-	-	-	-
EP448	Other	-	-	-	-	-	-	rrs n.517C>T	-	-	-	-	-	-	-	-	-	-	-
EP449	Sensitive	-	-	-	-	-	-	-	-	-	-	-	-	-	-	-	-	-	-
EP450	Pre-XDR-TB	rpoB p.Ser450Leu, rpoC p.Leu527Val	katG p.Ser315Thr	embB p.Met306Val	-	gyrA p.Ala90Val	gyrA p.Ala90Val	rpsL p.Lys43Arg	-	-	-	-	-	-	-	-	-	-	-
EP451	Sensitive	-	-	-	-	-	-	-	-	-	-	-	-	-	-	-	-	-	-
EP452	Other	-	-	-	-	gyrA p.Asp94Asn	gyrA p.Asp94Asn	-	-	-	-	-	-	-	-	-	-	-	-
