# Supplementary material for: Deciphering the population dynamics and drug-resistance characteristics of extrapulmonary tuberculosis: genomic and clinical insights from a Chinese hospital
Source: Front Cell Infect Microbiol. 2025 Dec 11;15:1692783. doi: 10.3389/fcimb.2025.1692783 (PMC12738916; doi:10.3389/fcimb.2025.1692783)
Supplement: Supplementary file 5 [file Table4.xlsx]

## Sheet: Sheet1
TableS4 Lineage distribution in cases with isolated EPTB
EPTB types	Lineage (%)		Total (%)	χ2	p
	Lineage 2	Lineage 4
tuberculosis of lymph nodes	24 (48.98)	7 (50.00)	31 (49.21)	4.47	0.346
tuberculosis of urinary system	17 (34.69）	5 (35.71）	22 (34.92)
tuberculous meningitis	0 (0）	1 (7.14）	1 (1.59)
tuberculous pericarditis	3 (6.12）	0 (0）	3 (4.76)
tuberculous peritonitis	5 (10.20）	1 (7.14）	6 (9.52)
Total	49	14	63
